# Supplementary material for: A stable NTN1 fluorescent reporter chicken reveals cell specific molecular signatures during optic fissure closure
Source: Sci Rep. 2025 Mar 24;15:10096. doi: 10.1038/s41598-025-94589-8 (PMC11933247; doi:10.1038/s41598-025-94589-8)
Supplement: Supplementary file 1 — Supplementary Material 1 [file 41598_2025_94589_MOESM1_ESM.xlsx]

## Sheet: Repair template sequence
5'-GACCCCTGCTACGACGAGCACGGCGCCGCCAGCGGCACTTTTGTGGGGCCGTCGCCTCTCCGCTCTCCCTTTCTCCGCGGGGTTTGGCCGCGGGGCGGGCGATGCTCCGCGCTCCGTGAGCCGCGCACCGCGCACCGCCTCCGCCGGCCGAGCCGCCCCGCTCAGAGCCCCGCTGCGCCGCGCACGATGCCGCGGAGGGGCGCGGAGGGGCCGCTCGCCCTGCTGCTGGCGGCCGCGTGGCTGGCACAGCCGCTGCGAGGCGGCTACCCCGGGCTGAACATGTTCGCCGTGCAGACGGCGCAGCCCGACCCCTGCTACGACGAgGAGGGCAGAGGAAGTCTGCTAACATGCGGTGACGTCGAGGAGAATCCTGGCCCAGTGAGCAAGGGCGAGGAG…

## Sheet: Cell recovery & RNAseq reads 
Replicate	Sample group	Cell numbers (x 104)	RIN	Concentration (pg/µl)	Library prep group	Reads
R1	GFP+ve	5	8	2396	A	40720562
R2	GFP+ve	1	9.3	1265	A	42693386
R3	GFP+ve	4	8.4	879	A	47140661
R4	GFP+ve	3.1	9.2	1969	B	58734226
R5	GFP+ve	4	9.1	1527	B	69130805
R1	Negative	1	9.1	604	A	49880859
R2	Negative	4	8.1	702	A	45489525
R3	Negative	2.5	9.7	998	B	68635015
R4	Negative	4	9.1	1915	B	55007743
R5	Negative	2	9.5	2396	A	85578419
