# Supplementary material for: A stable NTN1 fluorescent reporter chicken reveals cell specific molecular signatures during optic fissure closure
Source: Sci Rep. 2025 Mar 24;15:10096. doi: 10.1038/s41598-025-94589-8 (PMC11933247; doi:10.1038/s41598-025-94589-8)
Supplement: Supplementary file 2 — Supplementary Material 2 [file 41598_2025_94589_MOESM2_ESM.xlsx]

## Sheet: GFP+ve DEG
	ensembl_gene_id	baseMean	log2FoldChange	lfcSE	stat	pvalue	padj	external_gene_name	chromosome_name	start_position	end_position	description
106	ENSGALG00000011687	4458.61	3.3608	0.301921	11.1314	8.82362e-29	5.00476e-26	ENSGALG00000011687	5	52000607	52016763	AHNAK nucleoprotein 2 [Source:NCBI gene;Acc:100859120]
34	ENSGALG00000003821	271.089	3.20135	0.299706	10.6816	1.24067e-26	5.2778e-24	RAMP1	7	4685059	4695434	receptor activity modifying protein 1 [Source:NCBI gene;Acc:424016]
172	ENSGALG00000016875	6002.56	2.91944	0.275236	10.607	2.7637e-26	1.11969e-23	CLYBL	1	145752924	145888554	citrate lyase beta like [Source:NCBI gene;Acc:418775]
192	ENSGALG00000023626	125.76	5.03621	0.483224	10.4221	1.96533e-25	6.68842e-23	NTN1	18	2045332	2093589	netrin 1 [Source:NCBI gene;Acc:396389]
23	ENSGALG00000003014	626.961	2.65696	0.26821	9.90629	3.90881e-23	9.63947e-21	CHRNA3	10	4073313	4080153	cholinergic receptor nicotinic alpha 3 subunit [Source:NCBI gene;Acc:386578]
178	ENSGALG00000017405	1915.05	2.90491	0.304757	9.53188	1.54463e-21	3.28542e-19	NPR3	Z	10035819	10086725	natriuretic peptide receptor 3 [Source:NCBI gene;Acc:431663]
249	ENSGALG00000033365	98577	2.35328	0.264297	8.90395	5.38957e-19	8.73419e-17	ALDH1A3	10	17875706	17910716	aldehyde dehydrogenase 1 family member A3 [Source:NCBI gene;Acc:395389]
370	ENSGALG00000050234	79.5042	3.79129	0.426353	8.89237	5.9821e-19	9.51322e-17	ENSGALG00000050234	8	643880	692683
182	ENSGALG00000019233	1025.48	2.86163	0.321864	8.89081	6.06628e-19	9.55776e-17	ENSGALG00000019233	1	83879170	83892733	phospholipase A2 group X-like [Source:NCBI gene;Acc:418356]
159	ENSGALG00000016222	82.5626	6.55173	0.761574	8.60288	7.77392e-18	1.08427e-15	NDP	1	112500338	112520391	NDP, norrin cystine knot growth factor [Source:NCBI gene;Acc:418560]
286	ENSGALG00000038506	231.399	3.30063	0.384659	8.58065	9.43355e-18	1.28417e-15	NXNL1	30	461847	463739	nucleoredoxin-like 1 [Source:NCBI gene;Acc:426009]
325	ENSGALG00000044510	61.1338	6.63664	0.778139	8.52886	1.47797e-17	1.96478e-15	C18orf63	2	91914154	91927757	chromosome 18 open reading frame 63 [Source:NCBI gene;Acc:421015]
151	ENSGALG00000015822	144.689	4.76497	0.579435	8.22348	1.9769e-16	2.35237e-14	ENSGALG00000015822	1	105378074	105407520	MAP3K7 C-terminal like [Source:NCBI gene;Acc:418487]
385	ENSGALG00000051113	930.822	5.26932	0.641028	8.2201	2.03338e-16	2.40277e-14	ENSGALG00000051113	8	4762252	4767869
270	ENSGALG00000036883	143.23	3.52833	0.430995	8.18648	2.68973e-16	3.09246e-14	MET	1	25059910	25147690	MET proto-oncogene, receptor tyrosine kinase [Source:NCBI gene;Acc:396134]
80	ENSGALG00000009488	439.154	2.95091	0.362135	8.14865	3.68018e-16	4.20282e-14	LRRN3	1	27616564	27618690	leucine rich repeat neuronal 3 [Source:NCBI gene;Acc:770169]
155	ENSGALG00000015970	40638.8	1.67968	0.209084	8.03354	9.46987e-16	1.03961e-13	COL9A1	3	82821169	82887349	collagen type IX alpha 1 chain [Source:NCBI gene;Acc:771873]
211	ENSGALG00000028186	816.639	2.39538	0.299744	7.99142	1.33392e-15	1.42754e-13	RERG	1	62631477	62735236	RAS like estrogen regulated growth inhibitor [Source:NCBI gene;Acc:418173]
197	ENSGALG00000026372	230.96	3.88484	0.489068	7.94337	1.96768e-15	2.04159e-13	MANSC4	1	72649269	72664039	MANSC domain containing 4 [Source:NCBI gene;Acc:419047]
122	ENSGALG00000013154	402.843	2.79727	0.352532	7.9348	2.10837e-15	2.16121e-13	SLCO1C1	1	65137008	65158246	solute carrier organic anion transporter family member 1C1 [Source:NCBI gene;Acc:418186]
113	ENSGALG00000012155	80.7542	3.58714	0.455119	7.88177	3.22782e-15	3.24998e-13	EGF	4	58021967	58080491	epidermal growth factor [Source:NCBI gene;Acc:408035]
186	ENSGALG00000019719	1368.01	2.99827	0.391483	7.65875	1.87756e-14	1.69939e-12	KRT24	27	7369267	7374026	keratin 24 [Source:NCBI gene;Acc:395861]
10	ENSGALG00000001600	4926.12	2.31668	0.302975	7.64643	2.06643e-14	1.85065e-12	DVL1	21	2277331	2335088	dishevelled segment polarity protein 1 [Source:NCBI gene;Acc:419416]
202	ENSGALG00000026808	110.496	5.42493	0.718779	7.54743	4.43936e-14	3.75822e-12	TMEM72	6	19964195	19969503	transmembrane protein 72 [Source:HGNC Symbol;Acc:HGNC:31658]
8	ENSGALG00000001244	65.6651	2.68999	0.358601	7.50134	6.31681e-14	5.24326e-12	ENSGALG00000001244	18	2174402	2200678	TBC1 domain family member 24-like [Source:NCBI gene;Acc:769242]
206	ENSGALG00000027536	108.076	4.05689	0.553584	7.32842	2.32881e-13	1.777e-11	PERP1	3	54615333	54632861	PERP1, TP53 apoptosis effector [Source:NCBI gene;Acc:421683]
196	ENSGALG00000026167	424.097	3.49978	0.477948	7.32251	2.43368e-13	1.84032e-11	PIK3R5	18	1984539	2033615	phosphoinositide-3-kinase regulatory subunit 5 [Source:NCBI gene;Acc:417319]
278	ENSGALG00000037812	162.103	4.01339	0.554165	7.24222	4.41388e-13	3.25137e-11	USP43	18	2202453	2210330	ubiquitin specific peptidase 43 [Source:NCBI gene;Acc:101751148]
306	ENSGALG00000041101	450.445	2.78422	0.386485	7.20394	5.84957e-13	4.21764e-11	GALNT6	33	5048685	5068444	polypeptide N-acetylgalactosaminyltransferase 6 [Source:NCBI gene;Acc:429501]
52	ENSGALG00000006219	7752.44	1.67829	0.236533	7.09536	1.29016e-12	9.03429e-11	PRKAG2	2	6368885	6550794	protein kinase AMP-activated non-catalytic subunit gamma 2 [Source:NCBI gene;Acc:420435]
74	ENSGALG00000008671	373.693	2.13942	0.302694	7.06794	1.57246e-12	1.09212e-10	ST8SIA6	2	19733122	19771927	ST8 alpha-N-acetyl-neuraminide alpha-2,8-sialyltransferase 6 [Source:NCBI gene;Acc:414335]
174	ENSGALG00000017136	290.415	4.35458	0.62318	6.98768	2.79474e-12	1.87226e-10	GJB6	1	180268523	180278083	gap junction protein beta 6 [Source:NCBI gene;Acc:395771]
302	ENSGALG00000040557	1646.75	2.58511	0.383271	6.74487	1.53164e-11	9.47721e-10	TFEC	1	25367738	25492784	transcription factor EC [Source:NCBI gene;Acc:417773]
299	ENSGALG00000040493	5254.88	2.35095	0.349791	6.72101	1.80472e-11	1.11265e-09	PTN	1	57668138	57738114	pleiotrophin [Source:NCBI gene;Acc:418125]
28	ENSGALG00000003456	128.975	4.48359	0.668401	6.70794	1.97397e-11	1.2126e-09	CA12	10	4543071	4556711	carbonic anhydrase 12 [Source:NCBI gene;Acc:415370]
324	ENSGALG00000044138	302.731	3.77817	0.565495	6.68118	2.37031e-11	1.43026e-09	GPA33	1	93224989	93234633	glycoprotein A33 [Source:NCBI gene;Acc:418445]
268	ENSGALG00000036358	433.525	2.37209	0.35727	6.63947	3.14807e-11	1.86646e-09	LMO3	1	63351924	63412998	LIM domain only 3 [Source:NCBI gene;Acc:418179]
86	ENSGALG00000010119	2018.44	1.65727	0.251315	6.59438	4.27046e-11	2.48007e-09	CDKL2	4	34029543	34062799	cyclin dependent kinase like 2 [Source:NCBI gene;Acc:428736]
326	ENSGALG00000045196	7519.78	2.27839	0.35611	6.39799	1.5744e-10	8.50476e-09	LAPTM4B	2	127225486	127287310	lysosomal protein transmembrane 4 beta [Source:NCBI gene;Acc:770893]
166	ENSGALG00000016563	3003.35	1.69362	0.264736	6.39741	1.58038e-10	8.51004e-09	ASB9	1	123496180	123509692	ankyrin repeat and SOCS box containing 9 [Source:NCBI gene;Acc:418625]
430	ENSGALG00000054601	204.732	2.37253	0.373816	6.34678	2.1987e-10	1.15473e-08	ENSGALG00000054601	8	474054	507786
45	ENSGALG00000005689	2777	3.40203	0.540319	6.29634	3.04764e-10	1.54802e-08	PAX2	6	17930807	18009556	paired box 2 [Source:NCBI gene;Acc:395574]
184	ENSGALG00000019514	186059	2.28589	0.363392	6.29042	3.16618e-10	1.59869e-08	CNDP2	2	91847137	91861414	CNDP dipeptidase 2 (metallopeptidase M20 family) [Source:NCBI gene;Acc:421013]
13	ENSGALG00000001968	549.627	2.0821	0.334112	6.23175	4.61245e-10	2.29489e-08	SYT6	26	3808445	3837071	synaptotagmin 6 [Source:NCBI gene;Acc:428270]
256	ENSGALG00000034500	2740.05	1.788	0.287661	6.21564	5.11162e-10	2.51385e-08	CIDEA	2	97261548	97270754	cell death-inducing DFFA-like effector a [Source:NCBI gene;Acc:768659]
397	ENSGALG00000052018	145.716	3.03599	0.489346	6.20419	5.49809e-10	2.68068e-08	ENSGALG00000052018	2	94815564	94831605
316	ENSGALG00000042193	206.955	2.2727	0.366746	6.19694	5.75727e-10	2.78312e-08	AvBD5	3	107467262	107468665	avian beta-defensin 5 [Source:NCBI gene;Acc:414340]
254	ENSGALG00000034346	10341.7	1.59645	0.258692	6.17123	6.77622e-10	3.22981e-08	RDH10	2	117729843	117755436	retinol dehydrogenase 10 (all-trans) [Source:NCBI gene;Acc:420183]
109	ENSGALG00000011859	4900	2.95707	0.480728	6.15124	7.68798e-10	3.62378e-08	GBE	1	49156263	49172880	eye-globin [Source:NCBI gene;Acc:417972]
266	ENSGALG00000036255	72.0432	4.34964	0.70768	6.14633	7.92943e-10	3.72727e-08	WNT7B	1	70750805	70843717	Wnt family member 7B [Source:NCBI gene;Acc:427937]
27	ENSGALG00000003310	467.65	2.41604	0.396165	6.09859	1.07011e-09	4.90811e-08	SLC45A2	Z	10331208	10346031	solute carrier family 45 member 2 [Source:NCBI gene;Acc:431665]
140	ENSGALG00000015389	75.6348	3.34646	0.550956	6.07391	1.2483e-09	5.66427e-08	TMPRSS7	1	89861241	89885047	transmembrane protease, serine 7 [Source:NCBI gene;Acc:769974]
75	ENSGALG00000008716	6408.12	1.54141	0.254617	6.05385	1.41422e-09	6.36624e-08	FLRT3	3	4684844	4686787	fibronectin leucine rich transmembrane protein 3 [Source:NCBI gene;Acc:428552]
161	ENSGALG00000016294	180.161	1.9207	0.317597	6.04761	1.4701e-09	6.58296e-08	HMGCLL1	3	87481259	87553795	3-hydroxymethyl-3-methylglutaryl-CoA lyase like 1 [Source:NCBI gene;Acc:421886]
47	ENSGALG00000005918	341.812	1.72373	0.286627	6.01385	1.81172e-09	7.96594e-08	DIPK1A	8	14431709	14445937	family with sequence similarity 69 member A [Source:NCBI gene;Acc:429087]
107	ENSGALG00000011715	4948.44	1.9232	0.320286	6.00464	1.91757e-09	8.38802e-08	HSPA2	5	53057972	53060373	heat shock 70kDa protein 2 [Source:NCBI gene;Acc:423504]
382	ENSGALG00000051063	192.859	3.78856	0.631153	6.0026	1.94184e-09	8.47241e-08	ENSGALG00000051063	20	5113651	5117094	TP53 target 5 [Source:NCBI gene;Acc:419181]
393	ENSGALG00000051720	31.5733	4.6741	0.779542	5.99596	2.02286e-09	8.80332e-08	ENSGALG00000051720	8	516467	529352
185	ENSGALG00000019690	881.501	1.47175	0.245975	5.98333	2.18625e-09	9.44194e-08	WDR86	2	6292140	6311275	WD repeat domain 86 [Source:NCBI gene;Acc:770203]
236	ENSGALG00000031425	1701.86	1.66989	0.279222	5.9805	2.22454e-09	9.55876e-08	PMP22	18	2313522	2327119	peripheral myelin protein 22 [Source:NCBI gene;Acc:417327]
114	ENSGALG00000012181	367.75	2.87707	0.483028	5.95633	2.57971e-09	1.10016e-07	RRH	4	58101330	58112441	retinal pigment epithelium-derived rhodopsin homolog [Source:NCBI gene;Acc:771805]
221	ENSGALG00000029766	2665.61	1.02975	0.174307	5.9077	3.46919e-09	1.45041e-07	ITGB5	7	27871850	27912771	integrin subunit beta 5 [Source:NCBI gene;Acc:395142]
312	ENSGALG00000041826	792.931	2.19745	0.37256	5.89826	3.6736e-09	1.52836e-07	S100A6	25	3308021	3309315	S100 calcium binding protein A6 [Source:NCBI gene;Acc:373951]
274	ENSGALG00000037457	657.706	1.63986	0.278056	5.89758	3.68861e-09	1.53086e-07	ENSGALG00000037457	4	86075690	86078546	forkhead box I3 [Source:NCBI gene;Acc:428801]
127	ENSGALG00000013703	1107.87	2.19355	0.372173	5.8939	3.77196e-09	1.56165e-07	DIPK1C	2	91875930	91886754	family with sequence similarity 69 member C [Source:NCBI gene;Acc:421014]
279	ENSGALG00000037856	229.119	1.90921	0.326164	5.85352	4.81271e-09	1.96858e-07	CHL1	12	17603136	17707996	cell adhesion molecule L1 like [Source:NCBI gene;Acc:416102]
235	ENSGALG00000031410	46.9785	3.01234	0.518279	5.81219	6.16602e-09	2.49812e-07	ENPEP	4	57825703	57859115	glutamyl aminopeptidase [Source:NCBI gene;Acc:428771]
257	ENSGALG00000034574	308.977	3.37318	0.58135	5.80232	6.5405e-09	2.62484e-07	ASZ1	1	24799631	24836289	ankyrin repeat, SAM and basic leucine zipper domain containing 1 [Source:NCBI gene;Acc:417768]
219	ENSGALG00000029354	163.8	2.08897	0.361286	5.78203	7.38051e-09	2.93427e-07	GMIP	30	437446	458592	GEM interacting protein [Source:NCBI gene;Acc:426010]
30	ENSGALG00000003553	151.267	4.81084	0.832454	5.7791	7.50996e-09	2.97878e-07	ABCA12	7	4266278	4345086	ATP binding cassette subfamily A member 12 [Source:NCBI gene;Acc:424011]
227	ENSGALG00000030101	2571.03	2.76861	0.48062	5.7605	8.38659e-09	3.30339e-07	CSDC2	1	49592788	49597177	cold shock domain containing C2, RNA binding [Source:NCBI gene;Acc:425183]
426	ENSGALG00000054473	1752.87	1.76041	0.306984	5.73455	9.77699e-09	3.79882e-07	SLC13A3	20	5549899	5573824	solute carrier family 13 member 3 [Source:NCBI gene;Acc:770495]
356	ENSGALG00000049335	46.6148	4.74658	0.8313	5.70983	1.13088e-08	4.32427e-07	ENSGALG00000049335	1	119120179	119122645
328	ENSGALG00000045875	27.7616	6.36673	1.12453	5.66169	1.49894e-08	5.6806e-07	PSCA	2	148270497	148274492	glycosylphosphatidylinositol anchored high density lipoprotein binding protein 1 [Source:NCBI gene;Acc:420302]
179	ENSGALG00000018557	132.612	2.46209	0.435166	5.65783	1.53294e-08	5.79658e-07	SOD3	4	73665483	73667513	superoxide dismutase 3, extracellular [Source:NCBI gene;Acc:422810]
148	ENSGALG00000015768	1622.58	1.8806	0.334033	5.62997	1.80243e-08	6.75555e-07	ANKRD6	3	75547294	75651254	ankyrin repeat domain 6 [Source:NCBI gene;Acc:421813]
394	ENSGALG00000051889	148.925	1.88082	0.334193	5.62795	1.82366e-08	6.8201e-07	ENSGALG00000051889	4	34920723	34926770
420	ENSGALG00000054145	329.59	1.63209	0.291916	5.59097	2.25802e-08	8.3527e-07	ENSGALG00000054145	10	12097214	12107184
352	ENSGALG00000048892	13.553	6.12917	1.09641	5.59023	2.26773e-08	8.37041e-07	ENSGALG00000048892	2	19045744	19071215
44	ENSGALG00000005628	24010.9	1.66934	0.299676	5.57048	2.54037e-08	9.27617e-07	COL9A3	20	8340728	8372146	collagen type IX alpha 3 chain [Source:NCBI gene;Acc:396242]
363	ENSGALG00000049645	34.9168	3.45244	0.621997	5.55057	2.84732e-08	1.02866e-06	ENSGALG00000049645	1	187531770	187568384
263	ENSGALG00000035492	6175.76	1.34451	0.243203	5.52832	3.23312e-08	1.16046e-06	ELMO1	2	46322705	46587483	engulfment and cell motility 1 [Source:NCBI gene;Acc:420735]
111	ENSGALG00000012095	34.4133	4.10682	0.743434	5.52412	3.31137e-08	1.18126e-06	ENSGALG00000012095	5	55690420	55695393
402	ENSGALG00000052555	14.3531	5.73971	1.04121	5.51252	3.53733e-08	1.2566e-06	ENSGALG00000052555	8	542826	623040
214	ENSGALG00000028612	11.4807	5.68951	1.03208	5.51266	3.53458e-08	1.2566e-06	ENSGALG00000028612	18	645073	662693	myosin, heavy chain 1G, skeletal muscle (similar to human myosin, heavy chain 1, skeletal muscle, adult) [Source:NCBI gene;Acc:427789]
348	ENSGALG00000048626	137.607	2.73759	0.497486	5.50285	3.73709e-08	1.3193e-06	ENSGALG00000048626	5	12210163	12224239
170	ENSGALG00000016734	298.969	1.53283	0.278841	5.49713	3.86019e-08	1.35994e-06	SLC9A7	1	131537500	131605265	solute carrier family 9 member A7 [Source:NCBI gene;Acc:418676]
273	ENSGALG00000037200	394.287	1.64119	0.299119	5.48675	4.09389e-08	1.43337e-06	ENSGALG00000037200	3	5066010	5424543	MACRO domain containing 2 [Source:NCBI gene;Acc:421259]
288	ENSGALG00000038740	167.995	2.88101	0.525298	5.48452	4.146e-08	1.44863e-06	AMY2A	8	440100	444521	amylase, alpha 2A (pancreatic) [Source:NCBI gene;Acc:414140]
337	ENSGALG00000047255	74.7723	2.62949	0.480929	5.46752	4.56386e-08	1.58164e-06	ENSGALG00000047255	4	82960501	82963424
164	ENSGALG00000016431	12.9368	6.08687	1.11344	5.46673	4.58413e-08	1.58544e-06	PAX5	Z	82009343	82120633	paired box 5 [Source:NCBI gene;Acc:387330]
14	ENSGALG00000002203	132.768	4.00526	0.739817	5.41385	6.16825e-08	2.0784e-06	FGF18	13	3919090	4012490	fibroblast growth factor 18 [Source:NCBI gene;Acc:395453]
120	ENSGALG00000012873	19.4156	4.04527	0.747277	5.41334	6.18584e-08	2.0802e-06	SERPINB5	2	67749398	67762854	serpin family B member 5 [Source:NCBI gene;Acc:420900]
307	ENSGALG00000041121	5877.27	1.32124	0.244643	5.40069	6.63865e-08	2.21932e-06	SLIT2	4	74981753	75225786	slit guidance ligand 2 [Source:NCBI gene;Acc:373967]
37	ENSGALG00000004631	566.484	1.44285	0.267775	5.38827	7.11381e-08	2.36423e-06	DRAXIN	21	5646905	5658909	dorsal inhibitory axon guidance protein [Source:NCBI gene;Acc:419492]
160	ENSGALG00000016293	2360.19	1.87179	0.348868	5.36531	8.08111e-08	2.6546e-06	BMP5	3	87360676	87415579	bone morphogenetic protein 5 [Source:NCBI gene;Acc:396053]
95	ENSGALG00000011016	3849.65	1.40581	0.262446	5.35658	8.48099e-08	2.78059e-06	PGM1	8	28213176	28232260	phosphoglucomutase 1 [Source:NCBI gene;Acc:424691]
68	ENSGALG00000008351	174.482	2.08866	0.3946	5.29312	1.20249e-07	3.87529e-06	CAV3	12	19676683	19680120	caveolin 3 [Source:NCBI gene;Acc:378796]
194	ENSGALG00000025822	20702.2	1.43401	0.273224	5.24848	1.53356e-07	4.85835e-06	CYP1B1	3	32039527	32044728	cytochrome P450 family 1 subfamily B member 1 [Source:NCBI gene;Acc:421466]
16	ENSGALG00000002427	314.438	1.8342	0.351049	5.22491	1.74236e-07	5.44001e-06	SMIM5	18	4786057	4801335	small integral membrane protein 5 [Source:NCBI gene;Acc:770371]
163	ENSGALG00000016297	12.2351	5.79024	1.10958	5.21841	1.80464e-07	5.60185e-06	HCRTR2	3	87590272	87623808	hypocretin receptor 2 [Source:NCBI gene;Acc:428644]
292	ENSGALG00000038933	37741.6	1.68052	0.322053	5.21813	1.80737e-07	5.60185e-06	FABP7	3	61282801	61286154	fatty acid binding protein 7 [Source:NCBI gene;Acc:396246]
48	ENSGALG00000005982	4904.23	1.2875	0.248672	5.17752	2.24856e-07	6.91888e-06	KLHL9	4	3197457	3265724	kelch like family member 9 [Source:NCBI gene;Acc:422226]
58	ENSGALG00000006864	1301.77	1.56889	0.304517	5.15206	2.57645e-07	7.79811e-06	ENSGALG00000006864	8	16434266	16549728	collagen type XXIV alpha 1 chain [Source:NCBI gene;Acc:424526]
431	ENSGALG00000054923	25.6794	4.79584	0.931802	5.14684	2.64912e-07	7.99245e-06	SOX3	4	10505302	10506252	SRY-box 3 [Source:NCBI gene;Acc:374019]
294	ENSGALG00000039092	567.957	1.67341	0.325545	5.14033	2.74258e-07	8.24141e-06	STAC	2	45701178	45771546	SH3 and cysteine rich domain [Source:NCBI gene;Acc:428460]
367	ENSGALG00000050097	193.284	1.63127	0.317383	5.13975	2.75101e-07	8.24141e-06	ENSGALG00000050097	2	6468362	6476669
12	ENSGALG00000001695	42.0162	3.51443	0.683997	5.13809	2.77552e-07	8.30021e-06	GABRA6	13	8003001	8025268	gamma-aminobutyric acid type A receptor alpha6 subunit [Source:NCBI gene;Acc:395931]
240	ENSGALG00000032282	200.457	2.64511	0.517241	5.11387	3.15623e-07	9.34026e-06	CALB1	2	124313161	124331362	calbindin 1 [Source:NCBI gene;Acc:396519]
150	ENSGALG00000015778	36.355	5.12256	1.00305	5.10697	3.27369e-07	9.65426e-06	GABRR1	3	75770652	75790286	gamma-aminobutyric acid type A receptor rho1 subunit [Source:NCBI gene;Acc:428632]
18	ENSGALG00000002576	1279.53	2.12947	0.417177	5.10446	3.31732e-07	9.76601e-06	ASL2	19	5082064	5091544	argininosuccinate lyase 2 [Source:NCBI gene;Acc:417545]
301	ENSGALG00000040553	1051.75	1.2692	0.249038	5.09642	3.46132e-07	1.01723e-05	SLC27A1	30	464384	474546	solute carrier family 27 member 1 [Source:NCBI gene;Acc:426008]
191	ENSGALG00000022720	29.0096	4.25275	0.839615	5.06511	4.08161e-07	1.17717e-05	GJB2	1	180296063	180296740	gap junction protein beta 2 [Source:NCBI gene;Acc:428083]
329	ENSGALG00000046281	401.281	2.06872	0.41423	4.99413	5.91023e-07	1.67335e-05	ENSGALG00000046281	Z	58871330	58879351
79	ENSGALG00000009424	4482.87	1.31057	0.262542	4.99185	5.98046e-07	1.68536e-05	FOXP2	1	26049718	26110344	forkhead box P2 [Source:NCBI gene;Acc:769935]
3	ENSGALG00000000313	102.489	2.25042	0.45087	4.99128	5.99805e-07	1.68606e-05	TNNI1	26	790416	794166	troponin I type 1 (skeletal, slow) [Source:NCBI gene;Acc:421161]
248	ENSGALG00000033353	19.4482	3.92402	0.787374	4.98369	6.23838e-07	1.7402e-05	RIT2	Z	3471974	3658288	Ras like without CAAX 2 [Source:NCBI gene;Acc:770660]
242	ENSGALG00000032577	2880.48	1.6036	0.321808	4.98309	6.2576e-07	1.74271e-05	MECOM	9	20136600	20436791	MDS1 and EVI1 complex locus [Source:NCBI gene;Acc:424997]
354	ENSGALG00000049112	13.1952	3.57586	0.718206	4.97887	6.39551e-07	1.7782e-05	ENSGALG00000049112	4	48385812	48394782
300	ENSGALG00000040532	1962.66	1.50416	0.302234	4.9768	6.46434e-07	1.78857e-05	ZIC1	9	12074565	12078458	Zic family member 1 [Source:NCBI gene;Acc:374103]
340	ENSGALG00000047606	122.93	1.38617	0.278738	4.97303	6.5915e-07	1.81784e-05	ENSGALG00000047606	4	81900825	81902536
165	ENSGALG00000016446	798.925	1.56942	0.316623	4.95674	7.16849e-07	1.9674e-05	ATP6V1C2	3	96909880	96926659	ATPase H+ transporting V1 subunit C2 [Source:NCBI gene;Acc:421939]
167	ENSGALG00000016586	5837.07	1.11679	0.226205	4.93707	7.93049e-07	2.16605e-05	CCDC25	3	105134511	105145425	coiled-coil domain containing 25 [Source:NCBI gene;Acc:422005]
285	ENSGALG00000038328	10.0315	6.17517	1.25096	4.93633	7.96043e-07	2.17075e-05	ANKRD33B	2	78183490	78221561	ankyrin repeat domain 33B [Source:NCBI gene;Acc:420924]
87	ENSGALG00000010145	639.629	2.36969	0.482922	4.90698	9.24895e-07	2.49414e-05	MDGA1	3	30006735	30187312	MAM domain containing glycosylphosphatidylinositol anchor 1 [Source:NCBI gene;Acc:421431]
115	ENSGALG00000012216	1902.64	1.27788	0.260515	4.90521	9.33265e-07	2.50876e-05	BMPR1B	4	58350823	58586570	bone morphogenetic protein receptor type 1B [Source:NCBI gene;Acc:396030]
247	ENSGALG00000033256	1226.3	1.3984	0.285367	4.90034	9.5672e-07	2.5625e-05	PCSK5	Z	37074185	37334639	proprotein convertase subtilisin/kexin type 5 [Source:NCBI gene;Acc:395456]
32	ENSGALG00000003567	52.0017	2.73956	0.559505	4.89639	9.76114e-07	2.60338e-05	FNDC5	23	5427586	5438486	fibronectin type III domain containing 5 [Source:NCBI gene;Acc:419667]
112	ENSGALG00000012140	56.117	3.91264	0.801151	4.88378	1.04072e-06	2.74556e-05	FSHB	5	4772497	4775872	follicle stimulating hormone beta subunit [Source:NCBI gene;Acc:374108]
339	ENSGALG00000047416	14.5101	4.6595	0.955598	4.876	1.08257e-06	2.84713e-05	ENSGALG00000047416	5	49196544	49211642
5	ENSGALG00000000678	9076.92	1.53008	0.316166	4.83948	1.3018e-06	3.36649e-05	CITED4	23	1506533	1508755	Cbp/p300 interacting transactivator with Glu/Asp rich carboxy-terminal domain 4 [Source:NCBI gene;Acc:395465]
190	ENSGALG00000021589	168.639	2.74826	0.568309	4.83585	1.32578e-06	3.4181e-05	ENSGALG00000021589	19	5615835	5617148
88	ENSGALG00000010180	104.078	2.13447	0.44196	4.82957	1.36829e-06	3.49592e-05	GLIS3	Z	26853966	26967115	GLIS family zinc finger 3 [Source:NCBI gene;Acc:431643]
425	ENSGALG00000054285	720.24	1.58972	0.332029	4.7879	1.68532e-06	4.27383e-05	ENSGALG00000054285	4	75127028	75146574
407	ENSGALG00000053114	577.531	1.48723	0.31123	4.77857	1.76545e-06	4.45711e-05	ENSGALG00000053114	1	26112068	26239455
85	ENSGALG00000010061	4181.35	1.13345	0.238794	4.74657	2.069e-06	5.16217e-05	LRBA	4	32846926	33218988	LPS responsive beige-like anchor protein [Source:NCBI gene;Acc:422476]
347	ENSGALG00000048597	55.2362	3.3052	0.697504	4.7386	2.15195e-06	5.36128e-05	ENSGALG00000048597	7	20679861	20799433
401	ENSGALG00000052165	52.9924	2.90563	0.613808	4.73377	2.20388e-06	5.47464e-05	ENSGALG00000052165	Z	24638605	24649684
94	ENSGALG00000010673	261.961	2.26175	0.47908	4.72103	2.34657e-06	5.79525e-05	SLC1A7	8	24940840	24983416	solute carrier family 1 member 7 [Source:NCBI gene;Acc:429106]
320	ENSGALG00000043448	255.317	1.75088	0.371876	4.70824	2.49866e-06	6.1264e-05	ABLIM2	4	80649049	80786524	actin binding LIM protein family member 2 [Source:NCBI gene;Acc:422866]
11	ENSGALG00000001626	34.45	3.92867	0.834707	4.70664	2.51835e-06	6.15693e-05	ENSGALG00000001626	18	3657523	3661970	urotensin 2 receptor [Source:NCBI gene;Acc:427800]
61	ENSGALG00000007003	13.993	3.62378	0.770244	4.70472	2.54217e-06	6.19736e-05	ENSGALG00000007003	17	3921693	3933795	CMP-N-acetylneuraminate-beta-galactosamide-alpha-2,3-sialyltransferase 4-like [Source:NCBI gene;Acc:771388]
217	ENSGALG00000029168	352.03	2.21314	0.47261	4.68281	2.82974e-06	6.81221e-05	ENSGALG00000029168	1	123281269	123301148	transmembrane protein 27 [Source:NCBI gene;Acc:418622]
414	ENSGALG00000053469	65.6361	1.73288	0.370207	4.68084	2.85703e-06	6.86655e-05	ENSGALG00000053469	2	6376749	6378539
200	ENSGALG00000026677	1429.07	1.20021	0.256478	4.67958	2.87461e-06	6.89906e-05	F10	1	138924431	138937050	coagulation factor X [Source:NCBI gene;Acc:395876]
424	ENSGALG00000054273	1032.61	1.13291	0.242423	4.67326	2.9645e-06	7.06496e-05	RASSF8	1	67533838	67569588	Ras association domain family member 8 [Source:NCBI gene;Acc:418210]
336	ENSGALG00000047197	55.1697	1.96851	0.421607	4.66907	3.02571e-06	7.20076e-05	ENSGALG00000047197	9	12118640	12128841
72	ENSGALG00000008602	1130.38	1.86119	0.399009	4.66452	3.09343e-06	7.34139e-05	SLC39A12	2	19370281	19404271	solute carrier family 39 member 12 [Source:NCBI gene;Acc:420514]
210	ENSGALG00000028158	350.602	2.52856	0.543292	4.65415	3.2532e-06	7.6884e-05	FGF7	10	10988962	11016023	fibroblast growth factor 7 [Source:NCBI gene;Acc:415439]
229	ENSGALG00000030417	934.456	1.85392	0.402389	4.60729	4.0796e-06	9.43186e-05	PDC	8	10796013	10815223	phosducin [Source:NCBI gene;Acc:429078]
21	ENSGALG00000002958	532.759	1.46285	0.318181	4.59754	4.2751e-06	9.83043e-05	DNER	9	10092468	10198054	delta/notch like EGF repeat containing [Source:NCBI gene;Acc:424786]
205	ENSGALG00000027526	967.832	1.61573	0.351731	4.59365	4.35565e-06	0.000100021	COL9A2	23	5019801	5030095	collagen type IX alpha 2 chain [Source:NCBI gene;Acc:396524]
243	ENSGALG00000032768	840.498	1.81334	0.394949	4.59131	4.40464e-06	0.00010101	SOX5	1	65833774	66173568	SRY-box 5 [Source:NCBI gene;Acc:418195]
188	ENSGALG00000020316	104.207	2.88498	0.62872	4.58866	4.46102e-06	0.000101891	IL13RA2	4	2834589	2850667	interleukin 13 receptor subunit alpha 2 [Source:NCBI gene;Acc:422219]
409	ENSGALG00000053260	532.614	1.77715	0.389524	4.56235	5.05832e-06	0.000114763	ENSGALG00000053260	10	17833531	17846832
296	ENSGALG00000039349	2625.08	1.07676	0.238073	4.5228	6.10263e-06	0.000136152	DISC1	3	39543722	39731527	disrupted in schizophrenia 1 [Source:NCBI gene;Acc:100859633]
43	ENSGALG00000005502	2412.38	1.78485	0.395161	4.51676	6.2792e-06	0.000139852	KCNG4	11	16658649	16675822	potassium voltage-gated channel modifier subfamily G member 4 [Source:NCBI gene;Acc:395901]
245	ENSGALG00000033083	496.396	1.07939	0.239228	4.51199	6.42228e-06	0.000142665	ATOH8	4	85314167	85334055	atonal bHLH transcription factor 8 [Source:NCBI gene;Acc:771738]
396	ENSGALG00000052003	52.2917	3.193	0.707945	4.51023	6.47567e-06	0.000143664	ENSGALG00000052003	5	49321719	49394178
42	ENSGALG00000005467	60.272	1.48146	0.331475	4.46929	7.84811e-06	0.000171873	HSD17B2	11	15747635	15757141	hydroxysteroid 17-beta dehydrogenase 2 [Source:NCBI gene;Acc:415807]
309	ENSGALG00000041346	3192.4	1.82715	0.409564	4.46122	8.14925e-06	0.000176872	CXCL12	6	19850341	19864037	C-X-C motif chemokine ligand 12 [Source:NCBI gene;Acc:395180]
251	ENSGALG00000033966	3691.65	1.4664	0.332837	4.40575	1.0542e-05	0.000223112	TENM4	1	193461898	193803700	teneurin transmembrane protein 4 [Source:NCBI gene;Acc:395406]
384	ENSGALG00000051098	81.6017	1.62958	0.369912	4.40532	1.05627e-05	0.000223272	ENSGALG00000051098	9	12132700	12134999
428	ENSGALG00000054563	41.1997	2.21368	0.505364	4.38036	1.18483e-05	0.000248596	ENSGALG00000054563	20	7620192	7622744
4	ENSGALG00000000458	38.8224	1.99932	0.457913	4.36616	1.2645e-05	0.000264008	TMPRSS9	28	710915	722418	transmembrane protease, serine 9 [Source:NCBI gene;Acc:428320]
134	ENSGALG00000014861	160.434	1.51166	0.34655	4.36202	1.28867e-05	0.000268725	NIM1K	Z	13642619	13654097	NIM1 serine/threonine protein kinase [Source:NCBI gene;Acc:768482]
361	ENSGALG00000049578	195.357	2.20159	0.506143	4.34974	1.36296e-05	0.000282831	ENSGALG00000049578	5	12277325	12293994
280	ENSGALG00000037875	75.1664	1.73656	0.400768	4.33307	1.47044e-05	0.000302552	RBP1	9	6093531	6111344	retinol binding protein 1 [Source:NCBI gene;Acc:424821]
128	ENSGALG00000013708	20026.9	1.11534	0.257685	4.32831	1.5026e-05	0.000308052	CYB5A	2	91931500	91942888	cytochrome b5 type A [Source:NCBI gene;Acc:414798]
125	ENSGALG00000013655	270.871	1.14163	0.263926	4.32556	1.52142e-05	0.000311535	ZDHHC2	4	63178948	63206134	zinc finger DHHC-type containing 2 [Source:NCBI gene;Acc:422734]
59	ENSGALG00000006868	319.361	1.16593	0.270976	4.30271	1.68722e-05	0.00034254	CRACR2B	5	15928417	15957238	calcium release activated channel regulator 2B [Source:HGNC Symbol;Acc:HGNC:28703]
271	ENSGALG00000036969	1334.11	1.27247	0.296139	4.29689	1.73212e-05	0.000350877	KLHL14	2	106576892	106637507	kelch like family member 14 [Source:NCBI gene;Acc:421100]
177	ENSGALG00000017343	16.7219	4.48286	1.04511	4.28939	1.79168e-05	0.000360795	FOLR1	1	197315886	197319358	folate receptor 1 [Source:NCBI gene;Acc:395638]
351	ENSGALG00000048836	115.768	2.59789	0.609205	4.2644	2.00444e-05	0.000399854	ENSGALG00000048836	8	715737	835787
104	ENSGALG00000011532	3278.13	1.69915	0.40049	4.24269	2.20858e-05	0.000435172	CYP27C1	7	23656426	23668770	cytochrome P450 family 27 subfamily C member 1 [Source:NCBI gene;Acc:424227]
359	ENSGALG00000049471	221.291	1.83852	0.434434	4.23199	2.31631e-05	0.000454082	ENSGALG00000049471	5	11244909	11332923
230	ENSGALG00000030712	11133.5	1.47439	0.348439	4.23143	2.32215e-05	0.000454703	COL2A1	33	7292614	7310596	collagen type II alpha 1 chain [Source:NCBI gene;Acc:395069]
298	ENSGALG00000039990	1487.96	1.13949	0.26933	4.23082	2.32839e-05	0.000455401	TNC	17	3013995	3098173	tenascin C [Source:NCBI gene;Acc:396440]
269	ENSGALG00000036823	7.29638	5.07719	1.20987	4.19648	2.71099e-05	0.000527202	ENSGALG00000036823	1	106505764	106511201
198	ENSGALG00000026465	737.635	1.89185	0.452552	4.1804	2.90994e-05	0.000563318	TMEM100	18	6008187	6014208	transmembrane protein 100 [Source:NCBI gene;Acc:417398]
264	ENSGALG00000035505	160.669	1.97854	0.473647	4.17726	2.95048e-05	0.000570515	AOAH	2	46604093	46670393	acyloxyacyl hydrolase [Source:NCBI gene;Acc:420737]
193	ENSGALG00000024486	6100.37	1.18967	0.285753	4.16327	3.13724e-05	0.000603883	C4orf48	4	83117730	83129665	chromosome 4 open reading frame 48 [Source:NCBI gene;Acc:422894]
308	ENSGALG00000041344	8280.25	1.4701	0.354852	4.14287	3.42982e-05	0.000656489	FABP5	2	121272547	121278022	fatty acid binding protein 5 [Source:NCBI gene;Acc:420197]
281	ENSGALG00000038022	553.192	1.73324	0.418601	4.14056	3.46453e-05	0.000660903	COL22A1	2	144555101	144755284	collagen type XXII alpha 1 chain [Source:NCBI gene;Acc:420315]
277	ENSGALG00000037769	1697.73	1.4153	0.341848	4.14014	3.47101e-05	0.000661397	NEBL	2	18124237	18368109	nebulette [Source:NCBI gene;Acc:395148]
97	ENSGALG00000011069	1690.85	1.41334	0.341397	4.13986	3.47514e-05	0.000661444	FIGN	7	20488320	20581516	fidgetin, microtubule severing factor [Source:NCBI gene;Acc:429028]
145	ENSGALG00000015599	1874.38	1.48079	0.358194	4.13404	3.56435e-05	0.000677665	SOHO-1	4	81401297	81403526	sensory organ homeobox protein SOHo [Source:NCBI gene;Acc:396346]
96	ENSGALG00000011035	1349.59	1.40457	0.339802	4.13349	3.57302e-05	0.000678555	ENSGALG00000011035	8	28615900	28626590	adenylate kinase 4 [Source:NCBI gene;Acc:424697]
239	ENSGALG00000031971	160.042	1.26683	0.306792	4.12928	3.63903e-05	0.000689552	CNTNAP2	2	53559937	54180710	contactin associated protein-like 2 [Source:NCBI gene;Acc:768456]
31	ENSGALG00000003560	197.423	1.77113	0.429515	4.12355	3.73084e-05	0.000704595	SLC6A2	11	3571368	3634461	solute carrier family 6 member 2 [Source:NCBI gene;Acc:395458]
138	ENSGALG00000015193	7761	1.21822	0.296378	4.11036	3.95043e-05	0.00074359	CCDC80	1	84661651	84685255	coiled-coil domain containing 80 [Source:NCBI gene;Acc:395074]
333	ENSGALG00000047018	6.003	4.89122	1.19306	4.09973	4.13628e-05	0.00077438	ENSGALG00000047018	1	67604333	67640065
371	ENSGALG00000050239	16.1048	2.90842	0.712435	4.08237	4.4578e-05	0.000825397	ENSGALG00000050239	Z	43870915	43877754
244	ENSGALG00000033055	657.981	2.12417	0.521051	4.0767	4.56801e-05	0.000841225	ENSGALG00000033055	5	10986580	11319241
345	ENSGALG00000048431	84.2905	2.36473	0.580243	4.07542	4.59308e-05	0.000844016	ENSGALG00000048431	3	93828429	93849229
154	ENSGALG00000015953	630.85	1.012	0.248454	4.07321	4.63699e-05	0.000849334	ENSGALG00000015953	4	86120205	86127415	histamine H2 receptor-like [Source:NCBI gene;Acc:422929]
327	ENSGALG00000045499	175.353	1.51813	0.372898	4.07117	4.67768e-05	0.000855864	TCFL5	20	8373898	8379153	transcription factor like 5 [Source:NCBI gene;Acc:771446]
69	ENSGALG00000008498	88.5723	3.27234	0.804038	4.06989	4.70357e-05	0.000859678	MALRD1	2	18779714	18995157	MAM and LDL receptor class A domain containing 1 [Source:NCBI gene;Acc:420512]
389	ENSGALG00000051241	8.52544	4.3754	1.07706	4.06237	4.85766e-05	0.000883097	ENSGALG00000051241	2	124526475	124551626
399	ENSGALG00000052043	186.507	1.15442	0.286104	4.03499	5.4605e-05	0.000982371	ENSGALG00000052043	4	81866599	81890162
415	ENSGALG00000053759	22.7453	3.28664	0.820324	4.00651	6.16222e-05	0.00109225	ENSGALG00000053759	6	29057448	29075752
404	ENSGALG00000052908	13.9045	2.6758	0.670162	3.99276	6.53093e-05	0.00114686	ENSGALG00000052908	19	5597375	5601864
152	ENSGALG00000015846	707.29	1.30917	0.328334	3.98731	6.68256e-05	0.00116866	SNAP91	3	77640791	77711585	synaptosome associated protein 91 [Source:NCBI gene;Acc:428635]
262	ENSGALG00000035419	765.968	1.7968	0.451417	3.98036	6.88117e-05	0.00120092	CDON	24	354765	382201	cell adhesion associated, oncogene regulated [Source:NCBI gene;Acc:419710]
35	ENSGALG00000003859	258.279	1.69189	0.426438	3.96751	7.26279e-05	0.00126235	KRT222	27	7320674	7326276	keratin 222 [Source:NCBI gene;Acc:420046]
146	ENSGALG00000015615	123.86	1.5576	0.393132	3.96203	7.43144e-05	0.00129034	DOK7	4	81911075	81926188	docking protein 7 [Source:HGNC Symbol;Acc:HGNC:26594]
208	ENSGALG00000028016	45.8183	3.45869	0.875504	3.95051	7.79854e-05	0.00134176	ENSGALG00000028016	1	49166331	49172940	eye-globin [Source:NCBI gene;Acc:417972]
282	ENSGALG00000038265	425.302	1.75674	0.444868	3.94889	7.85132e-05	0.00134675	CREB5	2	33231086	33475464	cAMP responsive element binding protein 5 [Source:NCBI gene;Acc:428435]
136	ENSGALG00000014994	10.1328	4.52468	1.1459	3.94858	7.86167e-05	0.00134717	CRHBP	Z	23367125	23375581	corticotropin releasing hormone binding protein [Source:NCBI gene;Acc:427214]
212	ENSGALG00000028290	57742.4	1.40041	0.354702	3.94812	7.87659e-05	0.00134837	C1H21ORF91	1	100750283	100767075	chromosome 1 open reading frame, human C21orf91 [Source:NCBI gene;Acc:395489]
224	ENSGALG00000030025	22.412	4.27458	1.08435	3.94209	8.07761e-05	0.00137992	FABP4	2	121349992	121353429	fatty acid binding protein 4 [Source:NCBI gene;Acc:374165]
50	ENSGALG00000006172	976.915	1.32447	0.336	3.94186	8.08522e-05	0.00137992	ABCC8	5	12070315	12134884	ATP binding cassette subfamily C member 8 [Source:NCBI gene;Acc:423072]
173	ENSGALG00000016945	15903.5	1.28533	0.327032	3.93028	8.48477e-05	0.00143945	LECT1	1	167041408	167053133	leukocyte cell derived chemotaxin 1 [Source:NCBI gene;Acc:395600]
156	ENSGALG00000016127	83.466	3.15599	0.80328	3.92887	8.53444e-05	0.00144499	ENSGALG00000016127	1	109359681	109366841
6	ENSGALG00000000839	55.7788	2.39384	0.609294	3.92888	8.5341e-05	0.00144499	WNT11	1	195315169	195341425	Wnt family member 11 [Source:NCBI gene;Acc:395562]
360	ENSGALG00000049527	406.015	1.22269	0.311843	3.92084	8.82403e-05	0.00148958	ENSGALG00000049527	3	61409945	61428990
147	ENSGALG00000015753	11.7067	3.92385	1.00303	3.912	9.15356e-05	0.00154215	ENSGALG00000015753	Z	67243630	67276948	natriuretic peptide receptor A/guanylate cyclase A (atrionatriuretic peptide receptor A) [Source:NCBI gene;Acc:431640]
126	ENSGALG00000013674	1692.73	1.01159	0.258611	3.91162	9.16807e-05	0.00154306	TUSC3	4	63620950	63732824	tumor suppressor candidate 3 [Source:NCBI gene;Acc:422738]
406	ENSGALG00000053084	49.6449	2.86451	0.733466	3.90545	9.4051e-05	0.00157828	ENSGALG00000053084	4	51651495	51656384
183	ENSGALG00000019277	189.045	2.95271	0.756524	3.903	9.50093e-05	0.00159279	SLCO1B3	1	65167287	65185448	solute carrier organic anion transporter family member 1B3 [Source:NCBI gene;Acc:418187]
76	ENSGALG00000008969	566.005	1.00912	0.258569	3.90272	9.51164e-05	0.00159301	EPCAM	3	9260060	9446795	epithelial cell adhesion molecule [Source:NCBI gene;Acc:421292]
350	ENSGALG00000048804	17.3849	2.8807	0.738705	3.89966	9.63282e-05	0.00161014	ENSGALG00000048804	2	62536124	62568322
237	ENSGALG00000031565	399.62	1.14515	0.294826	3.88416	0.000102684	0.00170798	NEBL	2	18282264	18339795	nebulette [Source:NCBI gene;Acc:395148]
342	ENSGALG00000047753	6.0892	3.7461	0.964757	3.88294	0.000103201	0.0017149	ENSGALG00000047753	Z	58859929	58995678
83	ENSGALG00000009739	218.489	1.35095	0.349061	3.87023	0.000108733	0.00179457	AMIGO2	1	31370366	31379889	adhesion molecule with Ig like domain 2 [Source:NCBI gene;Acc:417810]
357	ENSGALG00000049430	85.4996	1.29048	0.335788	3.84314	0.000121471	0.00198555	ENSGALG00000049430	2	12791965	12835141
259	ENSGALG00000035099	27213.6	1.01724	0.264757	3.84216	0.000121956	0.00199156	LRRN1	12	18676313	18693042	leucine rich repeat neuronal 1 [Source:NCBI gene;Acc:771599]
344	ENSGALG00000048361	5.52715	4.78404	1.24939	3.82911	0.000128607	0.00208219	ENSGALG00000048361	1	89600333	89605242
20	ENSGALG00000002900	145.277	1.16708	0.30501	3.82638	0.000130043	0.00209944	NOTUM	18	5048916	5054527	NOTUM, palmitoleoyl-protein carboxylesterase [Source:NCBI gene;Acc:417385]
71	ENSGALG00000008554	15.6509	4.57053	1.19475	3.8255	0.000130507	0.00210445	IL17REL	1	20198062	20240989	interleukin 17 receptor E like [Source:NCBI gene;Acc:769256]
41	ENSGALG00000005319	1185.72	1.31756	0.345523	3.81325	0.000137153	0.00219548	CDH8	11	12824211	12973016	cadherin 8 [Source:NCBI gene;Acc:427553]
142	ENSGALG00000015410	318.304	1.37941	0.361797	3.81268	0.000137471	0.00219849	BVES	3	68858596	68885270	blood vessel epicardial substance [Source:NCBI gene;Acc:408032]
171	ENSGALG00000016822	7.60598	3.86726	1.01615	3.8058	0.000141349	0.00225482	ATP4B	1	138638383	138644102	ATPase H+/K+ transporting beta subunit [Source:NCBI gene;Acc:386581]
118	ENSGALG00000012623	361.934	1.27214	0.334892	3.79867	0.000145476	0.00230916	CFC1	Z	42432329	42437371	cripto, FRL-1, cryptic family 1 [Source:NCBI gene;Acc:395437]
322	ENSGALG00000043555	483.394	1.12909	0.297423	3.79623	0.000146915	0.00232766	NPNT	4	38549409	38592266	nephronectin [Source:NCBI gene;Acc:422535]
335	ENSGALG00000047108	58.1558	2.33101	0.614748	3.79182	0.000149546	0.00236714	ENSGALG00000047108	4	77689629	77776298
123	ENSGALG00000013503	479.812	1.26158	0.333048	3.78797	0.000151881	0.00240187	FAM149A	4	61340939	61353442	family with sequence similarity 149 member A [Source:NCBI gene;Acc:422721]
117	ENSGALG00000012542	260.024	1.83806	0.485391	3.78675	0.000152628	0.00241144	RASD2	1	52034440	52042836	RASD family member 2 [Source:NCBI gene;Acc:418057]
39	ENSGALG00000005232	2777.25	1.10126	0.291624	3.77632	0.000159163	0.00250538	USP54	6	16926091	16976146	ubiquitin specific peptidase 54 [Source:NCBI gene;Acc:423746]
311	ENSGALG00000041791	80.9991	1.43483	0.380429	3.77162	0.000162189	0.0025483	DPP6	2	7565007	7718788	dipeptidyl peptidase like 6 [Source:NCBI gene;Acc:420440]
355	ENSGALG00000049295	5.03733	5.21656	1.3841	3.76891	0.000163961	0.00257139	ENSGALG00000049295	Z	37016104	37023776
241	ENSGALG00000032465	30205.3	2.32956	0.620294	3.75557	0.000172949	0.00270238	ATP8	MT	9085	9249	ATP synthase F0 subunit 8 [Source:NCBI gene;Acc:39116937]
317	ENSGALG00000043035	12160	1.40578	0.374491	3.75385	0.000174139	0.00271848	SHISA2	1	178373699	178377553	shisa family member 2 [Source:NCBI gene;Acc:395162]
413	ENSGALG00000053467	57.3143	2.65115	0.711161	3.72792	0.000193068	0.00297576	ENSGALG00000053467	24	3434745	3440505
9	ENSGALG00000001490	551.623	1.45327	0.390566	3.72094	0.000198483	0.00304821	KCNJ13	9	1183162	1185021	Potassium inwardly rectifying channel subfamily J member 13 [Source:NCBI gene;Acc:101749520]
36	ENSGALG00000004629	524.584	1.04577	0.281051	3.72094	0.000198485	0.00304821	RNF216	14	4599649	4651582	ring finger protein 216 [Source:NCBI gene;Acc:416486]
303	ENSGALG00000040705	67.4286	2.18268	0.589556	3.70224	0.000213707	0.00324972	ENSGALG00000040705	18	8739093	8784406
223	ENSGALG00000029921	11346.8	1.4771	0.399588	3.69655	0.000218547	0.00331739	CSRP2	1	38319983	38328004	cysteine and glycine rich protein 2 [Source:NCBI gene;Acc:396128]
287	ENSGALG00000038543	252.247	1.48986	0.405237	3.6765	0.000236452	0.00355116	KCNH7	7	20946474	21036251	potassium voltage-gated channel subfamily H member 7 [Source:NCBI gene;Acc:424184]
379	ENSGALG00000050843	53.2731	2.77958	0.756586	3.67384	0.000238935	0.00358528	ENSGALG00000050843	5	49217435	49263395
410	ENSGALG00000053271	17.124	3.73254	1.01719	3.66947	0.000243051	0.00363743	ENSGALG00000053271	9	7324085	7408792
234	ENSGALG00000031380	2840.96	1.08549	0.295928	3.66807	0.000244388	0.0036541	DENND3	2	145987868	146024793	DENN domain containing 3 [Source:NCBI gene;Acc:420309]
100	ENSGALG00000011314	64.5065	1.88821	0.514882	3.66726	0.000245162	0.00365937	LRRC3B	2	38121822	38167107	leucine rich repeat containing 3B [Source:NCBI gene;Acc:420657]
358	ENSGALG00000049451	69.8854	1.91603	0.523477	3.66019	0.000252026	0.00373887	ENSGALG00000049451	9	12149117	12181765
91	ENSGALG00000010384	605.612	1.2782	0.349602	3.65614	0.00025604	0.00379511	CLRN1	9	23749597	23753278	clarin 1 [Source:NCBI gene;Acc:771718]
412	ENSGALG00000053465	4.56239	5.15679	1.4115	3.6534	0.00025879	0.00382587	ENSGALG00000053465	4	7635165	7666580
62	ENSGALG00000007115	4487	1.09981	0.301723	3.64511	0.000267281	0.00393771	ASB7	10	17780255	17808686	ankyrin repeat and SOCS box containing 7 [Source:NCBI gene;Acc:415518]
374	ENSGALG00000050373	45.018	3.05629	0.841193	3.63328	0.000279843	0.00410147	ENSGALG00000050373	1	39575641	39577336
57	ENSGALG00000006810	47.3221	1.65292	0.455629	3.62777	0.000285876	0.00417909	ZIC4	9	12056956	12064322	Zic family member 4 [Source:NCBI gene;Acc:424885]
291	ENSGALG00000038920	41.2784	1.69476	0.467726	3.62341	0.000290742	0.00424658	ENSGALG00000038920	1	64739100	64766110
272	ENSGALG00000037170	20.4182	3.61228	0.997385	3.62175	0.00029262	0.00426668	TRIM39.2	16	2499936	2503957	tripartite motif containing 39.2 [Source:NCBI gene;Acc:417041]
433	ENSGALG00000055140	178.848	1.48658	0.411577	3.61192	0.000303943	0.00441288	ENSGALG00000055140	9	9093453	9128067
105	ENSGALG00000011616	4.11139	5.29588	1.46655	3.61112	0.00030488	0.00442023	NPFFR2	4	50415796	50429903	neuropeptide FF receptor 2 [Source:NCBI gene;Acc:428759]
310	ENSGALG00000041622	9.05182	4.67568	1.29564	3.60877	0.00030765	0.00444772	ENSGALG00000041622	8	21872226	21880404
377	ENSGALG00000050553	5.95871	4.94003	1.36953	3.6071	0.000309643	0.00446516	ENSGALG00000050553	3	107765977	107773717
297	ENSGALG00000039727	56.1618	1.50933	0.419805	3.59531	0.000324001	0.00464074	ENSGALG00000039727	6	1251914	1267478
225	ENSGALG00000030032	151.986	1.01145	0.281647	3.5912	0.000329162	0.00470673	SLC4A10	7	21180845	21299422	solute carrier family 4 member 10 [Source:NCBI gene;Acc:424188]
209	ENSGALG00000028155	351.95	1.37267	0.384662	3.5685	0.000359025	0.0050825	DUSP16	1	71872763	71904322	dual specificity phosphatase 16 [Source:NCBI gene;Acc:431336]
53	ENSGALG00000006421	191.564	1.89175	0.530237	3.56774	0.000360078	0.00508787	SLC16A12	6	20194880	20203208	solute carrier family 16 member 12 [Source:NCBI gene;Acc:423791]
60	ENSGALG00000006950	1951.83	1.24758	0.350235	3.56211	0.000367881	0.0051906	LIMK2	15	9338543	9369255	LIM domain kinase 2 [Source:NCBI gene;Acc:396010]
49	ENSGALG00000006008	127.889	1.5916	0.446955	3.56098	0.000369472	0.00520872	HOMER2	10	11559419	11588865	homer scaffolding protein 2 [Source:NCBI gene;Acc:415458]
323	ENSGALG00000043827	324.377	1.38891	0.390314	3.55844	0.000373061	0.00525497	ZHX2	2	137877361	137879853	zinc fingers and homeoboxes 2 [Source:NCBI gene;Acc:420351]
98	ENSGALG00000011236	46.722	1.74036	0.489531	3.55516	0.000377748	0.00531221	BEGAIN	5	48857109	49002559	brain enriched guanylate kinase associated [Source:NCBI gene;Acc:428909]
1	ENSGALG00000000164	28.364	2.61271	0.737384	3.54322	0.000395274	0.00553124	MYBPHL	26	1011100	1020640	myosin binding protein H like [Source:NCBI gene;Acc:421154]
293	ENSGALG00000038995	385.745	1.5236	0.431396	3.53178	0.000412776	0.00575721	GRIA4	1	182497747	182719908	glutamate ionotropic receptor AMPA type subunit 4 [Source:NCBI gene;Acc:396137]
66	ENSGALG00000007993	20306.9	1.45215	0.411781	3.52652	0.000421059	0.00585354	DCX	4	13231208	13304309	doublecortin [Source:NCBI gene;Acc:374242]
346	ENSGALG00000048528	12.7231	4.02716	1.14457	3.51851	0.000433985	0.00600869	ENSGALG00000048528	4	85003354	85028991
81	ENSGALG00000009499	221.229	1.76904	0.502894	3.51773	0.000435262	0.00602147	NPY5R	4	23356377	23396539	neuropeptide Y receptor Y5 [Source:NCBI gene;Acc:422419]
143	ENSGALG00000015413	2990.67	1.29567	0.369095	3.51041	0.000447418	0.0061596	STX19	1	91145013	91160961	syntaxin 19 [Source:NCBI gene;Acc:770351]
353	ENSGALG00000049084	77.3853	1.69105	0.482746	3.50298	0.000460085	0.00630339	ENSGALG00000049084	2	68653718	68664063
231	ENSGALG00000030809	627.965	1.25468	0.359124	3.49373	0.000476323	0.0065049	ENSGALG00000030809	3	9978565	9982156
250	ENSGALG00000033925	1571.9	1.33343	0.38215	3.48929	0.00048431	0.0065981	ENSGALG00000033925	4	83135257	83149163	uncharacterized LOC422895 [Source:NCBI gene;Acc:422895]
203	ENSGALG00000027269	21.0764	2.71866	0.779991	3.4855	0.000491218	0.00665492	GUCA2B	21	5835354	5841044	guanylate cyclase activator 2B (uroguanylin) [Source:NCBI gene;Acc:419498]
130	ENSGALG00000013980	591.785	1.17138	0.336171	3.48449	0.000493074	0.00667474	SLC2A12	3	56302892	56331660	solute carrier family 2 member 12 [Source:NCBI gene;Acc:421696]
65	ENSGALG00000007796	27.5383	3.07315	0.885232	3.47158	0.000517405	0.00695432	BCAS1	20	12384156	12418680	breast carcinoma amplified sequence 1 [Source:NCBI gene;Acc:419338]
283	ENSGALG00000038283	228.618	1.8665	0.537843	3.47035	0.000519776	0.00697516	ENSGALG00000038283	MT	9016	9083
116	ENSGALG00000012505	32.0927	1.33283	0.385308	3.45913	0.000541931	0.00721557	LRFN5	5	59650477	59690594	leucine rich repeat and fibronectin type III domain containing 5 [Source:NCBI gene;Acc:423599]
2	ENSGALG00000000195	4338.23	1.12059	0.324297	3.45545	0.000549379	0.0073033	SLC23A2	22	501885	551476	solute carrier family 23 member 2 [Source:NCBI gene;Acc:419520]
119	ENSGALG00000012787	563.181	1.09288	0.317055	3.44697	0.000566922	0.00749552	BMP6	2	64378425	64463337	bone morphogenetic protein 6 [Source:NCBI gene;Acc:420868]
267	ENSGALG00000036286	240.285	1.35979	0.395367	3.43933	0.000583166	0.00767451	ENSGALG00000036286	5	48336527	48353084	HHIP like 1 [Source:NCBI gene;Acc:423448]
25	ENSGALG00000003137	71.012	1.85595	0.541834	3.4253	0.000614112	0.00804445	RFLNA	15	5036041	5046876	refilin A [Source:NCBI gene;Acc:771797]
315	ENSGALG00000042062	195.308	1.53999	0.449904	3.42294	0.000619479	0.00810227	HMX1	4	81409978	81412649	H6 family homeobox 1 [Source:NCBI gene;Acc:396546]
275	ENSGALG00000037525	384.594	1.28772	0.376481	3.42041	0.000625276	0.00815651	FGFRL1	4	85064209	85229240	fibroblast growth factor receptor-like 1 [Source:NCBI gene;Acc:395107]
362	ENSGALG00000049624	5.25403	5.33487	1.56672	3.40511	0.000661372	0.00858421	ENSGALG00000049624	3	11001295	11041557
232	ENSGALG00000031274	783.886	1.25833	0.370495	3.39635	0.000682905	0.00883674	SLC4A8	33	5078182	5097737	solute carrier family 4 member 8 [Source:NCBI gene;Acc:425441]
99	ENSGALG00000011243	54.2118	2.45075	0.723929	3.38535	0.000710878	0.00915	DAZL	2	34429595	34442888	deleted in azoospermia like [Source:NCBI gene;Acc:374054]
338	ENSGALG00000047334	29.0477	2.12178	0.627418	3.38177	0.000720215	0.00924222	ENSGALG00000047334	9	9026474	9052539
51	ENSGALG00000006192	4712.94	1.32175	0.3917	3.3744	0.00073978	0.00944343	USH1C	5	12148432	12193954	USH1 protein network component harmonin [Source:NCBI gene;Acc:423073]
419	ENSGALG00000053966	6.31199	4.64832	1.37927	3.37013	0.000751338	0.00954799	ENSGALG00000053966	25	2350900	2354085	keratin-associated protein 10-4-like [Source:NCBI gene;Acc:101751279]
181	ENSGALG00000019211	111.344	1.87798	0.557853	3.36645	0.000761429	0.00964023	MAEL	1	93236812	93258497	maelstrom spermatogenic transposon silencer [Source:NCBI gene;Acc:418446]
429	ENSGALG00000054594	74.9461	1.47475	0.438789	3.36096	0.000776733	0.00979755	ENSGALG00000054594	26	2117323	2125297
260	ENSGALG00000035191	1000.08	1.1129	0.333194	3.3401	0.000837486	0.0104784	PRLHR2	5	1117620	1118735	prolactin releasing peptide receptor-like [Source:NCBI gene;Acc:428834]
82	ENSGALG00000009507	717.481	1.32876	0.398389	3.33532	0.000852006	0.0106523	PLEKHH1	5	29011050	29062894	pleckstrin homology, MyTH4 and FERM domain containing H1 [Source:NCBI gene;Acc:423270]
395	ENSGALG00000051966	4737.03	1.21869	0.365833	3.33129	0.000864446	0.0107727	ENSGALG00000051966	6	30048734	30052909
381	ENSGALG00000050908	7.4771	3.24625	0.975467	3.3279	0.000875043	0.0108514	ENSGALG00000050908	28	534868	553560
375	ENSGALG00000050420	114.559	1.10845	0.333094	3.32772	0.000875587	0.0108514	ENSGALG00000050420	2	77796122	77838063
392	ENSGALG00000051658	54.8105	1.29315	0.388798	3.32602	0.000880964	0.0109101	ENSGALG00000051658	9	9120369	9306168
176	ENSGALG00000017291	2209.42	1.03003	0.309799	3.32484	0.0008847	0.0109449	FAR2	1	73191857	73320608	fatty acyl-CoA reductase 2 [Source:NCBI gene;Acc:419043]
133	ENSGALG00000014793	122.396	1.32964	0.399986	3.32421	0.000886704	0.0109573	DLGAP1	2	100491423	100845080	discs, large (Drosophila) homolog-associated protein 1-like [Source:NCBI gene;Acc:100859693]
7	ENSGALG00000000884	23872.3	1.10712	0.333354	3.32115	0.000896488	0.0110701	CXXC5	13	1686038	1715067	CXXC finger protein 5 [Source:NCBI gene;Acc:416138]
73	ENSGALG00000008616	2657.91	1.16286	0.350326	3.31938	0.00090218	0.0111323	DDR1	17	2195780	2233577	discoidin domain receptor tyrosine kinase 1 [Source:NCBI gene;Acc:417256]
390	ENSGALG00000051338	10.1604	3.07532	0.927529	3.31561	0.000914436	0.0112593	ENSGALG00000051338	9	6545705	6557045
330	ENSGALG00000046408	22.0235	2.94335	0.890021	3.30705	0.000942827	0.011517	RAG2	5	19753875	19758919	recombination activating gene 2 [Source:NCBI gene;Acc:423165]
258	ENSGALG00000034952	13.3772	3.08828	0.934163	3.30593	0.000946622	0.011555	ENSGALG00000034952	4	52447368	52481215
162	ENSGALG00000016296	9.32924	3.51514	1.0669	3.29472	0.000985199	0.0119573	GFRAL	3	87561662	87574788	GDNF family receptor alpha like [Source:NCBI gene;Acc:421887]
238	ENSGALG00000031934	8147.35	1.49121	0.45268	3.29418	0.000987104	0.0119719	TES	1	25316566	25342793	testin LIM domain protein [Source:NCBI gene;Acc:395332]
423	ENSGALG00000054272	93.8698	1.28833	0.392238	3.28457	0.0010214	0.0123263	ENSGALG00000054272	14	9150908	9162220
226	ENSGALG00000030056	97.8863	1.21813	0.371107	3.28243	0.00102917	0.0124025	ENSGALG00000030056	1	161146747	161147079
131	ENSGALG00000014603	120.705	1.72267	0.525725	3.27676	0.00105005	0.0126362	C1S	1	78045961	78055022	complement C1s [Source:NCBI gene;Acc:418294]
295	ENSGALG00000039344	77.4005	1.64732	0.507485	3.24604	0.00117022	0.0139015	ENSGALG00000039344	25	3288182	3290545	uncharacterized LOC107055134 [Source:NCBI gene;Acc:107055134]
158	ENSGALG00000016186	2708.85	1.04404	0.321628	3.2461	0.00116997	0.0139015	PDE9A	1	110824235	110867346	phosphodiesterase 9A [Source:NCBI gene;Acc:418538]
90	ENSGALG00000010342	23.3167	2.26474	0.699859	3.23599	0.00121223	0.0143562	OTOGL	1	39845476	39934790	otogelin-like [Source:NCBI gene;Acc:772154]
149	ENSGALG00000015776	9.2056	2.90481	0.899112	3.23075	0.00123464	0.0145793	GABRR2	3	75708979	75735202	gamma-aminobutyric acid type A receptor rho2 subunit [Source:NCBI gene;Acc:421815]
321	ENSGALG00000043532	10.188	2.45496	0.760865	3.22654	0.00125298	0.0147548	SBSPON	2	117642593	117653773	chromosome 2 open reading frame, human C8orf84 [Source:NCBI gene;Acc:420181]
220	ENSGALG00000029678	3803.4	1.06937	0.332044	3.22055	0.00127944	0.0150248	SNX16	2	121434274	121458256	sorting nexin 16 [Source:NCBI gene;Acc:420202]
189	ENSGALG00000021357	24.0038	2.09993	0.652197	3.21977	0.00128292	0.0150553	ENSGALG00000021357	20	5107091	5112331
387	ENSGALG00000051183	7.72936	3.07	0.956008	3.21127	0.00132149	0.0153912	ENSGALG00000051183	9	13149888	13160078
141	ENSGALG00000015395	70.0399	1.81988	0.566918	3.21013	0.00132677	0.0154421	CD200L	1	89959483	89966753	CD200 molecule-like [Source:NCBI gene;Acc:418424]
168	ENSGALG00000016600	9.40306	4.18121	1.30555	3.20263	0.00136177	0.015731	POMC	3	105372181	105388173	proopiomelanocortin [Source:NCBI gene;Acc:422011]
169	ENSGALG00000016725	83.6653	1.57389	0.491511	3.20215	0.00136405	0.0157467	OPN5	3	110092843	110116096	opsin 5 [Source:NCBI gene;Acc:428670]
46	ENSGALG00000005752	1328.25	1.20387	0.376676	3.19604	0.00139327	0.0160189	ABCA4	8	14062866	14135100	ATP binding cassette subfamily A member 4 [Source:NCBI gene;Acc:424490]
305	ENSGALG00000041091	138191	1.4774	0.462557	3.19397	0.00140329	0.0161232	ATP6	MT	9240	9923	ATP synthase F0 subunit 6 [Source:NCBI gene;Acc:39116912]
400	ENSGALG00000052151	7.4098	2.55802	0.801196	3.19276	0.00140921	0.0161803	ENSGALG00000052151	28	4050992	4054225	growth differentiation factor 15 [Source:NCBI gene;Acc:101748931]
228	ENSGALG00000030350	74.052	1.57546	0.494188	3.18798	0.00143272	0.0164169	ENSGALG00000030350	9	5719637	5755791	vesicle-associated membrane protein 2 (synaptobrevin 2) [Source:NCBI gene;Acc:424827]
110	ENSGALG00000012018	91.4856	1.30687	0.41122	3.17802	0.00148283	0.0169569	UGT8	4	56248208	56292940	UDP glycosyltransferase 8 [Source:NCBI gene;Acc:374033]
78	ENSGALG00000009352	265.506	1.25539	0.395308	3.17572	0.00149465	0.0170462	DPF3	5	26716366	26875132	double PHD fingers 3 [Source:NCBI gene;Acc:395351]
63	ENSGALG00000007710	3236.91	1.21849	0.383753	3.17519	0.00149737	0.0170659	ENSGALG00000007710	4	12232158	12242910	ras-like protein family member 11A-like [Source:NCBI gene;Acc:422321]
372	ENSGALG00000050341	13.3326	2.39359	0.754413	3.17278	0.00150986	0.0171737	ENSGALG00000050341	4	39081469	39106836
304	ENSGALG00000041044	1043.78	1.166	0.369725	3.15369	0.00161219	0.0181316	ENSGALG00000041044	17	9188534	9193915
17	ENSGALG00000002551	18.2666	1.80748	0.573392	3.15226	0.0016201	0.0182008	CFAP70	14	13473277	13496508	cilia and flagella associated protein 70 [Source:NCBI gene;Acc:769473]
216	ENSGALG00000029006	90.0886	1.98209	0.62944	3.14897	0.00163848	0.0183786	SYPL1	1	14331311	14337554	synaptophysin like 1 [Source:NCBI gene;Acc:417708]
318	ENSGALG00000043073	53.9752	1.42765	0.453633	3.14714	0.00164875	0.0184451	ENSGALG00000043073	4	75226129	75235810
365	ENSGALG00000049963	65.9702	1.4317	0.455014	3.1465	0.00165235	0.0184733	ENSGALG00000049963	26	2133710	2139851
195	ENSGALG00000026091	347.689	1.22482	0.389342	3.14587	0.00165591	0.018501	CACNG4	18	7236970	7272838	calcium voltage-gated channel auxiliary subunit gamma 4 [Source:NCBI gene;Acc:373924]
175	ENSGALG00000017228	36.0575	2.26394	0.719986	3.14442	0.00166414	0.0185807	MTNR1B	1	187523990	187544411	melatonin receptor 1B [Source:NCBI gene;Acc:396338]
314	ENSGALG00000041918	270.359	1.33393	0.424681	3.14101	0.00168367	0.0187741	CPA6	2	115482232	115569184	carboxypeptidase A6 [Source:NCBI gene;Acc:420171]
427	ENSGALG00000054528	20.6521	2.49787	0.797871	3.13067	0.0017441	0.0193718	ENSGALG00000054528	20	12440133	12445743
366	ENSGALG00000049990	37.6666	1.61308	0.5158	3.12734	0.00176397	0.0195542	ENSGALG00000049990	12	19065955	19109137
261	ENSGALG00000035387	105.973	1.05076	0.336558	3.12207	0.00179586	0.019818	TMEM240	21	2146691	2153720	transmembrane protein 240 [Source:NCBI gene;Acc:419411]
380	ENSGALG00000050853	16.5458	2.25504	0.723717	3.11591	0.00183377	0.0201963	ENSGALG00000050853	15	5054168	5064948
84	ENSGALG00000010053	5000.8	1.19788	0.385007	3.11132	0.00186256	0.0204209	PTPRF	8	20271073	20504572	protein tyrosine phosphatase, receptor type F [Source:NCBI gene;Acc:424568]
213	ENSGALG00000028446	11.605	2.78924	0.897178	3.10891	0.00187779	0.0205615	gga-mir-204-1	Z	35192621	35192724	gga-mir-204-1 [Source:miRBase;Acc:MI0001271]
405	ENSGALG00000052931	66.6944	1.34217	0.431805	3.10828	0.00188177	0.0205785	FOXL3	14	2205453	2209479	forkhead box protein L1-like [Source:NCBI gene;Acc:427656]
378	ENSGALG00000050676	156.478	1.01973	0.328279	3.10628	0.00189458	0.0206788	ENSGALG00000050676	2	77415602	77769332
135	ENSGALG00000014984	39.2477	2.19166	0.706023	3.10423	0.00190778	0.0207828	F2RL1	Z	23413354	23422556	F2R like trypsin receptor 1 [Source:NCBI gene;Acc:427213]
432	ENSGALG00000055043	49.2528	1.96189	0.632455	3.10202	0.00192204	0.0208916	ENSGALG00000055043	3	9370332	9382802
252	ENSGALG00000034294	16.554	3.67463	1.18485	3.10136	0.00192635	0.0209128	ATP6V0D2	2	122936917	122954777	ATPase H+ transporting V0 subunit d2 [Source:NCBI gene;Acc:420210]
276	ENSGALG00000037596	45.1889	1.49899	0.484053	3.09675	0.00195657	0.0211653	ENSGALG00000037596	12	19128744	19137636
93	ENSGALG00000010583	4180.79	1.01033	0.326396	3.09542	0.00196534	0.0212466	VIT	3	32259901	32302354	vitrin [Source:NCBI gene;Acc:421471]
144	ENSGALG00000015441	198.919	1.03928	0.336247	3.09083	0.00199598	0.021496	CD247	1	93019252	93065622	CD247 molecule [Source:NCBI gene;Acc:395911]
38	ENSGALG00000005102	1233.45	1.29839	0.421451	3.08076	0.00206474	0.0221928	CDH4	20	7236310	7648851	cadherin 4 [Source:NCBI gene;Acc:419222]
349	ENSGALG00000048693	16.4148	3.65335	1.18608	3.08019	0.00206869	0.0222072	ENSGALG00000048693	1	182726403	182744240
77	ENSGALG00000008980	124.125	1.59803	0.519064	3.07867	0.00207927	0.0222941	VWA2	6	28685715	28701120	von Willebrand factor A domain containing 2 [Source:NCBI gene;Acc:423907]
15	ENSGALG00000002390	54.8598	1.62127	0.527022	3.07628	0.00209601	0.0224313	CA6	21	3234528	3244322	carbonic anhydrase 6 [Source:NCBI gene;Acc:428187]
421	ENSGALG00000054153	48.1894	1.2552	0.408737	3.07094	0.00213389	0.0227366	ENSGALG00000054153	5	35890562	35890827
369	ENSGALG00000050155	7.57845	2.89848	0.944128	3.07001	0.00214054	0.0227789	CLCA2	8	16368747	16380913	chloride channel accessory 2 [Source:NCBI gene;Acc:771009]
331	ENSGALG00000046869	11.6641	2.79626	0.911889	3.06644	0.00216621	0.0230233	ENSGALG00000046869	9	12398004	12441044
24	ENSGALG00000003136	520.572	1.18905	0.38864	3.05952	0.00221695	0.0235014	IKZF2	7	3660255	3763201	IKAROS family zinc finger 2 [Source:NCBI gene;Acc:395309]
341	ENSGALG00000047706	54.5964	1.7418	0.571458	3.04799	0.00230375	0.0242729	ENSGALG00000047706	8	11951332	11954052
253	ENSGALG00000034301	8.81763	3.04467	0.999026	3.04764	0.0023065	0.0242867	ENSGALG00000034301	8	6468993	6470862
70	ENSGALG00000008518	119.058	2.1461	0.706888	3.03599	0.00239746	0.0251201	ENSGALG00000008518	17	2287820	2308533	glutamine synthetase-like [Source:NCBI gene;Acc:417253]
246	ENSGALG00000033234	21.5579	2.54142	0.838329	3.03153	0.00243316	0.0253848	JAK3	28	3422187	3433690	Janus kinase 3 [Source:NCBI gene;Acc:395845]
398	ENSGALG00000052023	11.2334	2.58094	0.852543	3.02735	0.00246711	0.0256917	ENSGALG00000052023	1	93266081	93268788
422	ENSGALG00000054167	73.8546	1.06103	0.350472	3.02742	0.00246651	0.0256917	ENSGALG00000054167	5	55797431	55918382
124	ENSGALG00000013616	25.0841	1.79933	0.594561	3.02632	0.0024755	0.0257633	OPRM1	3	50129976	50151868	opioid receptor mu 1 [Source:NCBI gene;Acc:421644]
233	ENSGALG00000031305	33.1565	1.44573	0.478319	3.02253	0.00250675	0.0260216	FAM13C	6	1278454	1365241	family with sequence similarity 13 member C [Source:NCBI gene;Acc:423602]
129	ENSGALG00000013803	180.316	1.0375	0.343879	3.01704	0.00255254	0.0264197	ADGRG6	3	52959497	53067360	adhesion G protein-coupled receptor G6 [Source:NCBI gene;Acc:421673]
207	ENSGALG00000027835	1127.68	1.23033	0.407865	3.01653	0.0025569	0.0264488	PCBD1	6	12328156	12329964	pterin-4 alpha-carbinolamine dehydratase 1 [Source:NCBI gene;Acc:395729]
265	ENSGALG00000035580	185.238	1.1727	0.389082	3.01403	0.00257806	0.0266191	MPP2	27	8012005	8018369	membrane palmitoylated protein 2 [Source:NCBI gene;Acc:420006]
64	ENSGALG00000007766	1401.26	1.13512	0.377789	3.00464	0.00265899	0.0273386	KIAA1217	2	16935030	17269638	KIAA1217 [Source:NCBI gene;Acc:420501]
364	ENSGALG00000049719	7.45892	3.29856	1.09835	3.0032	0.00267153	0.027451	ENSGALG00000049719	12	2315597	2321366
19	ENSGALG00000002893	183.865	1.02215	0.340512	3.0018	0.00268388	0.0275446	STC2	13	9947853	9957394	stanniocalcin 2 [Source:NCBI gene;Acc:416208]
180	ENSGALG00000019026	32.5764	2.1619	0.722271	2.99321	0.00276063	0.0282132	ENSGALG00000019026	4	88649940	88651459	oxytocin/neurophysin I prepropeptide [Source:NCBI gene;Acc:768516]
187	ENSGALG00000020108	433.617	1.11477	0.372949	2.98908	0.00279823	0.0285631	ENSGALG00000020108	4	86100563	86111021
92	ENSGALG00000010402	22897.3	1.92085	0.643609	2.9845	0.00284038	0.0288721	HPGDS	4	37170329	37196424	hematopoietic prostaglandin D synthase [Source:NCBI gene;Acc:395863]
417	ENSGALG00000053840	12.5108	2.32005	0.779869	2.97492	0.0029307	0.0295957	ENSGALG00000053840	10	16362630	16475028
319	ENSGALG00000043336	4794.17	1.03748	0.349164	2.97133	0.00296516	0.0298728	COPZ1	33	7735364	7740331	coatomer protein complex subunit zeta 1 [Source:NCBI gene;Acc:107055416]
56	ENSGALG00000006676	2829.54	1.11175	0.374364	2.9697	0.0029809	0.0300136	RLBP1	10	13417443	13421763	retinaldehyde binding protein 1 [Source:NCBI gene;Acc:415492]
153	ENSGALG00000015879	190.548	1.31604	0.4447	2.95939	0.00308248	0.0308356	HUNK	1	106074483	106129164	hormonally up-regulated Neu-associated kinase [Source:NCBI gene;Acc:418493]
289	ENSGALG00000038760	6.77331	3.40788	1.15401	2.95308	0.00314618	0.0312524	ENSGALG00000038760	MT	5172	5240
103	ENSGALG00000011511	401609	1.01174	0.343166	2.94826	0.00319567	0.0316098	CKB	5	50513973	50524885	creatine kinase B [Source:NCBI gene;Acc:396248]
215	ENSGALG00000028817	92.234	1.3592	0.461966	2.9422	0.00325892	0.0320913	OTX1	3	9984822	9987580	orthodenticle homeobox 1 [Source:NCBI gene;Acc:100858585]
403	ENSGALG00000052664	6.95617	2.72908	0.928494	2.93926	0.00328999	0.0322852	ENSGALG00000052664	21	1625030	1642720
391	ENSGALG00000051573	3.96603	4.51712	1.5411	2.93111	0.00337757	0.0329924	ENSGALG00000051573	4	74289421	74294124
201	ENSGALG00000026704	1786.73	1.35694	0.463796	2.92573	0.00343654	0.0335299	GPX8	Z	16696009	16699213	glutathione peroxidase 8 (putative) [Source:NCBI gene;Acc:426170]
157	ENSGALG00000016154	2.34332	4.74986	1.62704	2.91932	0.00350796	0.0341289	ARC	2	147999992	148001344	activity regulated cytoskeleton associated protein [Source:NCBI gene;Acc:395075]
199	ENSGALG00000026627	28.8773	2.30152	0.789492	2.91519	0.00355467	0.0345044	LRIT3	4	58088312	58100247	leucine rich repeat, Ig-like and transmembrane domains 3 [Source:HGNC Symbol;Acc:HGNC:24783]
408	ENSGALG00000053145	4.83982	4.51543	1.5531	2.90736	0.00364489	0.0351197	ENSGALG00000053145	1	113570698	113573838
290	ENSGALG00000038850	1425.16	1.0272	0.353606	2.90493	0.00367334	0.0353739	WNK2	12	6869736	6975801	WNK lysine deficient protein kinase 2 [Source:NCBI gene;Acc:415984]
40	ENSGALG00000005292	7.37922	4.4802	1.54374	2.90218	0.00370572	0.0355906	KLHL40	2	2093895	2104170	kelch like family member 40 [Source:NCBI gene;Acc:420389]
222	ENSGALG00000029865	18.3266	1.89957	0.654582	2.90196	0.0037084	0.0355906	ENSGALG00000029865	18	8590017	8744603
386	ENSGALG00000051152	27.9894	1.5648	0.539214	2.902	0.00370792	0.0355906	ENSGALG00000051152	6	3207229	3214856	LIM domain binding 3 [Source:HGNC Symbol;Acc:HGNC:15710]
89	ENSGALG00000010288	56.3239	1.27713	0.441906	2.89005	0.00385183	0.0367392	ENSGALG00000010288	3	30523259	30549878
343	ENSGALG00000047754	5.07498	3.49312	1.21058	2.8855	0.00390793	0.0371909	ENSGALG00000047754	9	9217737	9263899
33	ENSGALG00000003589	740.205	1.90026	0.659331	2.8821	0.0039503	0.0375521	VTN	19	5790911	5795785	vitronectin [Source:NCBI gene;Acc:395935]
139	ENSGALG00000015237	4.64692	4.1527	1.44221	2.8794	0.00398432	0.0378122	PPIL6	3	66931886	66940954	peptidylprolyl isomerase like 6 [Source:NCBI gene;Acc:421764]
101	ENSGALG00000011418	12.0537	3.49793	1.21638	2.87568	0.00403158	0.0380943	CCR6	3	42572589	42580049	C-C motif chemokine receptor 6 [Source:NCBI gene;Acc:769278]
332	ENSGALG00000046924	1927.86	1.0651	0.370852	2.87203	0.00407847	0.0384696	ENSGALG00000046924	20	8547949	8683946
255	ENSGALG00000034377	6.02846	3.82663	1.33493	2.86653	0.00414998	0.0390144	SLC30A8	2	135661556	135682093	solute carrier family 30 member 8 [Source:NCBI gene;Acc:420285]
67	ENSGALG00000008060	64.7093	1.4054	0.490416	2.86573	0.00416054	0.0390921	PRKAR2B	1	14593473	14674699	protein kinase cAMP-dependent type II regulatory subunit beta [Source:NCBI gene;Acc:769420]
121	ENSGALG00000013006	239.924	1.16898	0.408004	2.86512	0.00416856	0.0391458	ROPN1L	2	78263682	78272601	rhophilin associated tail protein 1 like [Source:NCBI gene;Acc:420926]
29	ENSGALG00000003529	23.3822	1.80492	0.630046	2.86474	0.00417349	0.0391705	SYNC	23	5383539	5388690	syncoilin, intermediate filament protein [Source:NCBI gene;Acc:419664]
388	ENSGALG00000051207	60.6249	1.15124	0.402947	2.85705	0.00427592	0.0399995	ENSGALG00000051207	9	20201621	20215290
55	ENSGALG00000006575	5.09699	3.38014	1.18658	2.84863	0.00439074	0.0408267	VIPR2	2	9698844	9749846	vasoactive intestinal peptide receptor 2 [Source:NCBI gene;Acc:420453]
102	ENSGALG00000011447	7.81935	2.44688	0.85912	2.84812	0.00439781	0.0408701	GADL1	2	39825774	39907578	glutamate decarboxylase like 1 [Source:NCBI gene;Acc:100857134]
218	ENSGALG00000029343	5065.06	1.12872	0.396393	2.84749	0.00440662	0.0409072	TGM2	32	67698	70052	transglutaminase 2 [Source:NCBI gene;Acc:396432]
334	ENSGALG00000047056	7.30722	3.19612	1.12821	2.83291	0.00461265	0.0425414	ENSGALG00000047056	Z	81830390	81831844
284	ENSGALG00000038320	709.147	1.01832	0.359743	2.8307	0.00464465	0.0427439	ENSGALG00000038320	8	8110184	8142724	collagen beta(1-O)galactosyltransferase 1 [Source:NCBI gene;Acc:424447]
416	ENSGALG00000053808	25.0251	1.66859	0.58985	2.82884	0.00467174	0.0429467	ENSGALG00000053808	1	93178756	93186164
368	ENSGALG00000050135	3.68626	4.02362	1.42538	2.82284	0.00476002	0.0437346	ENSGALG00000050135	14	11986274	11993311
54	ENSGALG00000006425	2516.99	1.20844	0.428205	2.82212	0.00477076	0.043786	SLC6A6	12	11318269	11407020	solute carrier family 6 member 6 [Source:NCBI gene;Acc:416041]
108	ENSGALG00000011802	14.8232	2.17084	0.769348	2.82166	0.00477753	0.0438245	GSG1	1	48286846	48299555	germ cell associated 1 [Source:NCBI gene;Acc:769937]
411	ENSGALG00000053448	2.81801	4.94418	1.75423	2.81844	0.00482574	0.0441953	ENSGALG00000053448	1	25122561	25126821
137	ENSGALG00000015147	113.094	1.54516	0.548599	2.81655	0.00485421	0.0444321	ALDH1A1	Z	35905444	35958334	aldehyde dehydrogenase 1 family member A1 [Source:NCBI gene;Acc:395264]
373	ENSGALG00000050370	9.36522	2.46119	0.874162	2.81549	0.0048703	0.0445554	ENSGALG00000050370	5	49423673	49461665
22	ENSGALG00000003003	5.7912	2.56227	0.913007	2.8064	0.00500979	0.0457086	CCL20	9	9693543	9695640	C-C motif chemokine ligand 20 [Source:NCBI gene;Acc:395082]
204	ENSGALG00000027360	51.7324	1.13749	0.406437	2.79869	0.00513096	0.046714	ENSGALG00000027360	5	31523759	31523921
132	ENSGALG00000014662	4007.98	1.16626	0.417265	2.79501	0.00518983	0.0471121	RBP5	1	78070071	78071702	retinol binding protein 5 [Source:NCBI gene;Acc:418296]
383	ENSGALG00000051094	54.5966	1.88542	0.676206	2.78824	0.00529958	0.0479668	ENSGALG00000051094	7	23672721	23681444
313	ENSGALG00000041906	18.1767	2.72652	0.978669	2.78594	0.00533722	0.0482141	ENSGALG00000041906	3	33963055	33965873
376	ENSGALG00000050535	43.0846	2.13929	0.769734	2.77927	0.00544819	0.049051	ENSGALG00000050535	5	19474484	19495767
26	ENSGALG00000003212	678.672	1.0859	0.390791	2.77872	0.00545742	0.0490697	TSPO2	26	4698648	4703751	translocator protein 2 [Source:NCBI gene;Acc:419914]
418	ENSGALG00000053869	5.26381	3.87363	1.39644	2.77393	0.00553834	0.0496264	ENSGALG00000053869	5	49402246	49406037

## Sheet: GFP-ve DEG
	ensembl_gene_id	baseMean	log2FoldChange	lfcSE	stat	pvalue	padj	external_gene_name	chromosome_name	start_position	end_position	description
379	ENSGALG00000011274	4508.46	-7.68477	0.368283	-20.8665	1.08004e-96	1.8378e-92	DCN	1	44050178	44202174	decorin [Source:NCBI gene;Acc:417892]
194	ENSGALG00000006343	9732.87	-9.87814	0.591221	-16.708	1.14559e-62	9.74666e-59	ACTA2	6	20062668	20118932	actin, alpha 2, smooth muscle, aorta [Source:NCBI gene;Acc:423787]
22	ENSGALG00000001161	1150.04	-8.44627	0.523408	-16.1371	1.40017e-58	7.94177e-55	FLI1	24	1016857	1089783	Fli-1 proto-oncogene, ETS transcription factor [Source:NCBI gene;Acc:419723]
769	ENSGALG00000032349	2987.11	-9.25297	0.593794	-15.5828	9.53191e-55	4.05487e-51	CDH5	11	11518646	11547898	cadherin 5 [Source:NCBI gene;Acc:374068]
378	ENSGALG00000011271	18254.6	-8.21845	0.551816	-14.8934	3.63524e-50	1.23715e-46	LUM	1	44018283	44031180	lumican [Source:NCBI gene;Acc:417891]
1015	ENSGALG00000046550	1085.54	-5.75617	0.387945	-14.8376	8.36915e-50	2.37349e-46	ENSGALG00000046550	4	60182461	60231262
889	ENSGALG00000038515	1703.33	-3.28998	0.227206	-14.4802	1.61631e-47	3.92902e-44	LFNG	14	3626463	3636842	LFNG O-fucosylpeptide 3-beta-N-acetylglucosaminyltransferase [Source:NCBI gene;Acc:395790]
158	ENSGALG00000005257	477.385	-7.93249	0.574428	-13.8094	2.23737e-43	4.23012e-40	ENSGALG00000005257	8	12271795	12279181	vascular cell adhesion molecule 1 [Source:NCBI gene;Acc:424467]
545	ENSGALG00000016635	3049.7	-6.25442	0.452659	-13.8171	2.01074e-43	4.23012e-40	ENSGALG00000016635	1	129627979	129644722	matrix remodeling associated 5 [Source:NCBI gene;Acc:418657]
18	ENSGALG00000000818	6043.89	-9.88763	0.734147	-13.4682	2.4069e-41	4.09558e-38	ENSGALG00000000818	1	195032674	195039220	leucine rich repeat containing 32 [Source:NCBI gene;Acc:428121]
556	ENSGALG00000016797	964.982	-7.05832	0.528385	-13.3583	1.0596e-40	1.63911e-37	FHL2	1	136441653	136481145	four and a half LIM domains 2 [Source:NCBI gene;Acc:418726]
840	ENSGALG00000035725	178.944	-5.35922	0.411569	-13.0214	9.24257e-39	1.3106e-35	SP8	2	30161118	30163980	Sp8 transcription factor [Source:NCBI gene;Acc:776034]
887	ENSGALG00000038433	893.839	-8.37151	0.646711	-12.9447	2.51631e-38	3.29366e-35	SPON2	4	84851297	84898911	spondin 2 [Source:NCBI gene;Acc:422905]
51	ENSGALG00000002012	1867.23	-7.19463	0.562625	-12.7876	1.92286e-37	2.33709e-34	ENSGALG00000002012	6	3313775	3317807
716	ENSGALG00000029983	310.631	-3.68249	0.288471	-12.7655	2.55342e-37	2.8966e-34	ANGPT1	2	131756078	131920640	angiopoietin 1 [Source:NCBI gene;Acc:395129]
289	ENSGALG00000009002	1347.14	-7.30767	0.58022	-12.5947	2.25934e-36	2.40281e-33	CPED1	1	23415784	23554158	cadherin-like and PC-esterase domain containing 1 [Source:NCBI gene;Acc:417761]
660	ENSGALG00000027213	571.026	-9.77268	0.779676	-12.5343	4.84679e-36	4.85135e-33	ALX1	1	41898277	41919541	ALX homeobox 1 [Source:NCBI gene;Acc:427871]
5	ENSGALG00000000317	2786.29	-3.26273	0.263934	-12.3619	4.19954e-35	3.96997e-32	NEFM	22	1098617	1103124	neurofilament, medium polypeptide [Source:NCBI gene;Acc:396206]
621	ENSGALG00000023740	826.211	-13.0887	1.06504	-12.2894	1.03297e-34	9.25106e-32	HBZ	14	12503627	12505300	hemoglobin subunit zeta [Source:NCBI gene;Acc:416650]
258	ENSGALG00000008298	1141.75	-5.00691	0.41309	-12.1206	8.21204e-34	6.9868e-31	LRRC17	1	13007015	13024134	leucine rich repeat containing 17 [Source:NCBI gene;Acc:395440]
952	ENSGALG00000041555	856.538	-8.51292	0.711327	-11.9677	5.24898e-33	4.25317e-30	COL1A1	27	5538288	5555467	collagen type I alpha 1 chain [Source:NCBI gene;Acc:395532]
693	ENSGALG00000029047	723.452	-6.24476	0.527936	-11.8286	2.77677e-32	2.14771e-29	TMEM204	14	14114192	14142038	transmembrane protein 204 [Source:NCBI gene;Acc:416759]
581	ENSGALG00000017272	381.077	-10.85	0.921807	-11.7704	5.54607e-32	4.10313e-29	VWF	1	74541146	74683073	von Willebrand factor [Source:NCBI gene;Acc:419031]
528	ENSGALG00000016058	253.324	-6.7986	0.579723	-11.7273	9.23319e-32	6.54633e-29	ERG	1	108908312	109023131	ERG, ETS transcription factor [Source:NCBI gene;Acc:374146]
335	ENSGALG00000010013	1105.33	-4.15498	0.355648	-11.6828	1.55979e-31	1.06166e-28	EDNRA	4	31904342	31933857	endothelin receptor type A [Source:NCBI gene;Acc:373908]
177	ENSGALG00000005802	762.458	-10.9975	0.950445	-11.5709	5.78751e-31	3.7877e-28	FLT4	13	14053033	14099309	fms related tyrosine kinase 4 [Source:NCBI gene;Acc:395742]
180	ENSGALG00000005909	588.218	-8.71987	0.767998	-11.354	7.08236e-30	4.46346e-27	GATA2	12	9596109	9612130	GATA binding protein 2 [Source:NCBI gene;Acc:416018]
381	ENSGALG00000011294	132.841	-4.35175	0.38888	-11.1905	4.54071e-29	2.75946e-26	THRB	2	37209656	37257267	thyroid hormone receptor beta [Source:NCBI gene;Acc:396431]
516	ENSGALG00000015568	466.611	-11.7007	1.04653	-11.1805	5.08153e-29	2.98163e-26	SH3TC1	4	80793977	80825261	SH3 domain and tetratricopeptide repeats 1 [Source:NCBI gene;Acc:422867]
659	ENSGALG00000027184	299.664	-11.6278	1.04543	-11.1225	9.74996e-29	5.35179e-26	OLFML1	5	7557383	7566023	olfactomedin like 1 [Source:NCBI gene;Acc:428842]
44	ENSGALG00000001840	407.817	-4.4732	0.405295	-11.0369	2.53621e-28	1.34863e-25	TEK	Z	68766291	68802701	TEK receptor tyrosine kinase [Source:NCBI gene;Acc:427368]
596	ENSGALG00000019842	667.623	-5.24776	0.480464	-10.9223	9.0209e-28	4.5147e-25	TFAP2D	3	108267469	108317357	transcription factor AP-2 delta [Source:NCBI gene;Acc:771525]
943	ENSGALG00000040926	206.269	-3.7666	0.344825	-10.9232	8.92567e-28	4.5147e-25	SAMSN1	1	99493728	99545821	SAM domain, SH3 domain and nuclear localization signals 1 [Source:NCBI gene;Acc:418470]
1071	ENSGALG00000048388	356.74	-10.4351	0.96029	-10.8666	1.66357e-27	8.08781e-25	ENSGALG00000048388	1	81523932	81541286
323	ENSGALG00000009704	1511.59	-5.34878	0.492571	-10.8589	1.80921e-27	8.55152e-25	CHST15	6	32816686	32859776	carbohydrate sulfotransferase 15 [Source:NCBI gene;Acc:423952]
957	ENSGALG00000041808	268.316	-4.971	0.458509	-10.8417	2.18475e-27	1.00475e-24	ANO1	5	17981909	18053418	anoctamin 1 [Source:NCBI gene;Acc:423144]
838	ENSGALG00000035584	19103.8	-6.45853	0.597264	-10.8135	2.97056e-27	1.33018e-24	COL3A1	7	618031	671774	collagen type III alpha 1 chain [Source:NCBI gene;Acc:396340]
481	ENSGALG00000014884	76.8714	-6.50848	0.609073	-10.6859	1.18532e-26	5.17163e-24	ISL1	Z	15144193	15155463	ISL LIM homeobox 1 [Source:NCBI gene;Acc:396383]
782	ENSGALG00000032789	298.68	-7.50136	0.704634	-10.6457	1.82509e-26	7.57457e-24	TBX18	3	77240681	77263108	T-box 18 [Source:NCBI gene;Acc:395104]
1026	ENSGALG00000046888	188.454	-10.6598	1.00536	-10.603	2.88641e-26	1.14221e-23	ENSGALG00000046888	4	57540655	57662542
1209	ENSGALG00000053294	218.946	-7.81594	0.738271	-10.5868	3.4304e-26	1.32663e-23	ENSGALG00000053294	13	16179697	16207924
594	ENSGALG00000019509	180.946	-9.85113	0.934492	-10.5417	5.54859e-26	2.09811e-23	CCDC102B	2	94077436	94203306	coiled-coil domain containing 102B [Source:NCBI gene;Acc:100859046]
1111	ENSGALG00000049806	226.658	-9.48076	0.900107	-10.5329	6.09095e-26	2.25312e-23	ENSGALG00000049806	6	30192760	30197507
886	ENSGALG00000038377	188.216	-10.5376	1.00352	-10.5006	8.58198e-26	3.10704e-23	ENSGALG00000038377	24	1005794	1014040
680	ENSGALG00000028236	273.684	-9.7097	0.92814	-10.4615	1.29829e-25	4.60246e-23	PRRX2	17	5954829	5971002	paired related homeobox 2 [Source:NCBI gene;Acc:396314]
505	ENSGALG00000015374	174.809	-4.43514	0.425138	-10.4322	1.76658e-25	6.13471e-23	RBP4	Z	53612274	53617623	retinol binding protein 4 [Source:NCBI gene;Acc:396454]
4	ENSGALG00000000314	467.153	-3.32684	0.319554	-10.4109	2.21129e-25	7.37791e-23	NEFL	22	1089882	1108097	neurofilament light [Source:HGNC Symbol;Acc:HGNC:7739]
724	ENSGALG00000030237	530.765	-10.8086	1.04126	-10.3803	3.04819e-25	9.97462e-23	PITX1	13	16307444	16321414	paired like homeodomain 1 [Source:NCBI gene;Acc:374201]
121	ENSGALG00000004270	885.937	-4.19544	0.405458	-10.3474	4.29988e-25	1.38051e-22	ALDH1A2	10	7557497	7611673	aldehyde dehydrogenase 1 family member A2 [Source:NCBI gene;Acc:395844]
494	ENSGALG00000015077	164.267	-8.66876	0.852322	-10.1707	2.6784e-24	8.28649e-22	ENSGALG00000015077	1	81531508	81551013	Rho GTPase activating protein 31 [Source:HGNC Symbol;Acc:HGNC:29216]
955	ENSGALG00000041640	205.498	-7.88226	0.774991	-10.1708	2.67757e-24	8.28649e-22	TWIST1	2	29565482	29567600	twist family bHLH transcription factor 1 [Source:NCBI gene;Acc:395491]
261	ENSGALG00000008359	301.437	-8.27697	0.815432	-10.1504	3.29951e-24	1.00258e-21	CD248	3	3329006	3331372	CD248 molecule [Source:NCBI gene;Acc:421234]
932	ENSGALG00000040582	224.399	-8.50945	0.84124	-10.1154	4.72266e-24	1.40984e-21	LMX1B	17	10356719	10450700	LIM homeobox transcription factor 1 beta [Source:NCBI gene;Acc:396312]
699	ENSGALG00000029264	142.846	-5.3525	0.530637	-10.0869	6.31145e-24	1.85165e-21	PI15	2	118380780	118403137	peptidase inhibitor 15 [Source:NCBI gene;Acc:374241]
1055	ENSGALG00000047761	384.814	-6.55256	0.650021	-10.0805	6.73618e-24	1.94276e-21	ENSGALG00000047761	31	4803502	4812710	uncharacterized LOC769729 [Source:NCBI gene;Acc:769729]
949	ENSGALG00000041140	805.286	-3.3005	0.327834	-10.0676	7.68269e-24	2.17881e-21	HTRA1	6	32231327	32259800	HtrA serine peptidase 1 [Source:NCBI gene;Acc:100857572]
1080	ENSGALG00000048849	144.58	-5.73281	0.569959	-10.0583	8.44586e-24	2.35598e-21	ENSGALG00000048849	6	32711739	32779111
501	ENSGALG00000015253	343.031	-5.61796	0.560249	-10.0276	1.15276e-23	3.16378e-21	COL8A1	1	85383662	85470351	collagen type VIII alpha 1 chain [Source:NCBI gene;Acc:418378]
960	ENSGALG00000042103	63.4932	-7.12823	0.713023	-9.99719	1.56779e-23	4.23451e-21	C5H11ORF96	5	21907061	21908044	chromosome 5 open reading frame, human C11orf96 [Source:NCBI gene;Acc:770209]
590	ENSGALG00000018702	728.601	-5.58146	0.559321	-9.979	1.88355e-23	5.00788e-21	ENSGALG00000018702	25	3764215	3767662	uncharacterized LOC770126 [Source:NCBI gene;Acc:770126]
767	ENSGALG00000032239	1612.91	-4.16651	0.418276	-9.96115	2.25433e-23	5.90148e-21	GCHFR	5	1225084	1232835	GTP cyclohydrolase I feedback regulator [Source:NCBI gene;Acc:423003]
1202	ENSGALG00000053107	530.577	-4.86384	0.48856	-9.95547	2.38691e-23	6.15389e-21	ENSGALG00000053107	3	58190054	58231715
738	ENSGALG00000030728	147.673	-5.41189	0.543707	-9.95368	2.43016e-23	6.17188e-21	ENSGALG00000030728	3	65631594	65760244
861	ENSGALG00000036789	5436.18	-1.91752	0.193145	-9.92788	3.14867e-23	7.87908e-21	ADGRL2	8	17785587	18095888	adhesion G protein-coupled receptor L2 [Source:NCBI gene;Acc:424545]
1229	ENSGALG00000053916	693.888	-3.22704	0.326282	-9.89032	4.58559e-23	1.11469e-20	ABCB1	2	20712045	20753904	ATP binding cassette subfamily B member 1 [Source:NCBI gene;Acc:395712]
260	ENSGALG00000008352	760.968	-3.07133	0.310863	-9.88002	5.08216e-23	1.218e-20	CKMT1B	10	20585795	20594264	creatine kinase, mitochondrial 1B [Source:NCBI gene;Acc:374002]
1054	ENSGALG00000047747	332.885	-7.76755	0.786892	-9.87118	5.55084e-23	1.31185e-20	ENSGALG00000047747	4	64386962	64389843
634	ENSGALG00000026005	706.986	-4.74718	0.481012	-9.86914	5.66508e-23	1.32051e-20	DIO2	5	40752235	40769122	deiodinase, iodothyronine type II [Source:NCBI gene;Acc:373903]
444	ENSGALG00000013073	454.396	-4.39214	0.447839	-9.80741	1.04617e-22	2.40562e-20	UPP1	2	79940291	79950017	uridine phosphorylase 1 [Source:NCBI gene;Acc:420942]
726	ENSGALG00000030251	313.288	-4.53175	0.467833	-9.68668	3.43517e-22	7.79372e-20	ADCY8	2	140875182	140993382	adenylate cyclase 8 [Source:NCBI gene;Acc:420328]
683	ENSGALG00000028376	442.43	-4.73929	0.49256	-9.62174	6.47238e-22	1.44913e-19	FGF19	5	17813609	17818546	fibroblast growth factor 19 [Source:NCBI gene;Acc:395394]
916	ENSGALG00000039452	109.334	-10.0836	1.05157	-9.58915	8.8817e-22	1.96274e-19	GJA5	1	93831630	93850776	gap junction protein alpha 5 [Source:NCBI gene;Acc:396502]
502	ENSGALG00000015254	192.378	-4.54632	0.474456	-9.58217	9.50251e-22	2.07301e-19	ST18	2	109572158	109745154	ST18, C2H2C-type zinc finger [Source:NCBI gene;Acc:421115]
371	ENSGALG00000011200	554.516	-4.34389	0.453431	-9.58005	9.70001e-22	2.08931e-19	THBS2	3	41431874	41463697	thrombospondin 2 [Source:NCBI gene;Acc:414837]
249	ENSGALG00000008018	4819.79	-5.14839	0.541924	-9.5002	2.09487e-21	4.40079e-19	SNAI1	20	13790217	13793622	snail family transcriptional repressor 1 [Source:NCBI gene;Acc:396047]
283	ENSGALG00000008890	227.938	-6.45762	0.684743	-9.43072	4.07295e-21	8.45187e-19	ADGRL4	8	18695737	18954195	adhesion G protein-coupled receptor L4 [Source:NCBI gene;Acc:424546]
859	ENSGALG00000036593	127.546	-9.40482	0.999477	-9.40974	4.97388e-21	1.0197e-18	FOXC2	11	17360006	17361528	forkhead box C2 [Source:NCBI gene;Acc:396039]
183	ENSGALG00000005974	348.577	-6.70509	0.712718	-9.40779	5.06696e-21	1.02642e-18	COL6A1	7	6741231	6760769	collagen type VI alpha 1 chain [Source:NCBI gene;Acc:396000]
1061	ENSGALG00000048024	103.225	-9.38453	1.00014	-9.38317	6.4017e-21	1.28025e-18	ENSGALG00000048024	17	6375001	6378007
268	ENSGALG00000008514	360.197	-3.38136	0.360407	-9.38205	6.47047e-21	1.28025e-18	DLL4	5	24634300	24643252	delta like canonical Notch ligand 4 [Source:NCBI gene;Acc:423208]
954	ENSGALG00000041577	531.123	-4.31483	0.461285	-9.35393	8.44517e-21	1.65176e-18	ITGA4	7	14320204	14351730	integrin subunit alpha 4 [Source:NCBI gene;Acc:424121]
458	ENSGALG00000013907	317.478	-3.73905	0.400335	-9.33982	9.64945e-21	1.86585e-18	KDR	4	65185439	65213106	kinase insert domain receptor [Source:NCBI gene;Acc:395323]
336	ENSGALG00000010049	140.037	-6.02576	0.647475	-9.30655	1.32055e-20	2.52477e-18	PTPRB	1	35964985	36023189	protein tyrosine phosphatase, receptor type B [Source:NCBI gene;Acc:417853]
575	ENSGALG00000017091	147.904	-5.71509	0.61611	-9.27609	1.75807e-20	3.32392e-18	FLT1	1	177165538	177266964	fms related tyrosine kinase 1 [Source:NCBI gene;Acc:374100]
459	ENSGALG00000013929	197.037	-5.06413	0.547489	-9.24974	2.25044e-20	4.20808e-18	PDGFRA	4	65398425	65431696	platelet-derived growth factor receptor, alpha polypeptide [Source:NCBI gene;Acc:395509]
278	ENSGALG00000008747	649.72	-4.55381	0.493672	-9.22435	2.85279e-20	5.27642e-18	ITGA8	2	20336331	20435530	integrin subunit alpha 8 [Source:NCBI gene;Acc:396225]
964	ENSGALG00000042411	275.201	-4.24694	0.461028	-9.21191	3.20385e-20	5.86201e-18	GASK1B	4	21769983	21785966	family with sequence similarity 198 member B [Source:NCBI gene;Acc:422413]
820	ENSGALG00000034616	191.789	-5.4221	0.591846	-9.16135	5.1252e-20	9.27771e-18	INHBA	2	50572648	50587618	inhibin beta A subunit [Source:NCBI gene;Acc:396361]
538	ENSGALG00000016325	819.123	-1.83388	0.200532	-9.14509	5.95794e-20	1.06716e-17	GSTA3	3	88388999	88395707	glutathione S-transferase alpha 3 [Source:NCBI gene;Acc:414896]
332	ENSGALG00000009920	67.9563	-4.45289	0.487257	-9.1387	6.32096e-20	1.12039e-17	COCH	5	34450679	34467653	cochlin [Source:NCBI gene;Acc:395779]
239	ENSGALG00000007646	342.637	-4.86963	0.535534	-9.09303	9.63126e-20	1.68954e-17	ENSGALG00000007646	4	11924118	12042777	vascular endothelial growth factor receptor kdr-like [Source:NCBI gene;Acc:422316]
685	ENSGALG00000028415	179.075	-4.2869	0.472344	-9.07581	1.12834e-19	1.95916e-17	ENSGALG00000028415	9	5618012	5621025	hairy and enhancer of split 6 (Drosophila) [Source:NCBI gene;Acc:424829]
1006	ENSGALG00000045684	1084.95	-6.52179	0.718779	-9.07342	1.15339e-19	1.98243e-17	ENSGALG00000045684	28	3528771	3530950	plasmalemma vesicle associated protein [Source:NCBI gene;Acc:100857417]
6	ENSGALG00000000357	82.1957	-8.12541	0.89591	-9.06944	1.19627e-19	2.03557e-17	ENSGALG00000000357	22	1187068	1205333	ADAM like decysin 1 [Source:NCBI gene;Acc:419529]
148	ENSGALG00000004969	1030.73	-3.21614	0.358038	-8.98269	2.64231e-19	4.45163e-17	TIMP4	12	5131077	5237794	TIMP metallopeptidase inhibitor 4 [Source:NCBI gene;Acc:768711]
454	ENSGALG00000013715	4922.57	-5.12548	0.57069	-8.98119	2.67852e-19	4.46839e-17	DLC1	4	64370643	64586585	DLC1 Rho GTPase activating protein [Source:NCBI gene;Acc:422740]
414	ENSGALG00000012178	100.261	-6.82218	0.761053	-8.96413	3.12728e-19	5.16639e-17	PDGFB	1	50720146	50737226	platelet derived growth factor subunit B [Source:NCBI gene;Acc:374128]
108	ENSGALG00000003923	483.102	-4.99083	0.559232	-8.92444	4.47952e-19	7.32918e-17	COL6A3	7	4846504	4899768	collagen type VI alpha 3 chain [Source:NCBI gene;Acc:396548]
917	ENSGALG00000039628	333.319	-4.58307	0.51528	-8.89434	5.87671e-19	9.43378e-17	AFAP1L1	13	9243530	9261669	actin filament associated protein 1 like 1 [Source:NCBI gene;Acc:427621]
330	ENSGALG00000009880	663.86	-2.22647	0.251071	-8.86788	7.45547e-19	1.16387e-16	INPP4B	4	30075344	30313807	inositol polyphosphate-4-phosphatase type II B [Source:NCBI gene;Acc:422454]
895	ENSGALG00000038755	85.8378	-7.39023	0.836351	-8.83628	9.89613e-19	1.53084e-16	ENSGALG00000038755	28	3716519	3728552
348	ENSGALG00000010461	140.33	-4.66128	0.527806	-8.83143	1.03342e-18	1.58421e-16	EBF3	6	35112704	35230061	early B cell factor 3 [Source:NCBI gene;Acc:395175]
702	ENSGALG00000029378	418.931	-3.86563	0.438265	-8.8203	1.14152e-18	1.73429e-16	ITGA9	2	48649047	48868823	integrin subunit alpha 9 [Source:NCBI gene;Acc:420757]
440	ENSGALG00000012834	1663.92	-4.1264	0.469123	-8.79599	1.41788e-18	2.1351e-16	AKR1D1	1	56550352	56584722	aldo-keto reductase family 1 member D1 [Source:NCBI gene;Acc:418107]
908	ENSGALG00000039320	124.828	-9.19468	1.04629	-8.7879	1.52385e-18	2.27455e-16	ADGRF5	3	109877939	109899864	adhesion G protein-coupled receptor F5 [Source:NCBI gene;Acc:101750527]
1183	ENSGALG00000052391	82.5837	-8.24328	0.940041	-8.76907	1.80146e-18	2.66554e-16	ENSGALG00000052391	1	68899121	68920483
774	ENSGALG00000032506	219.239	-3.32509	0.379883	-8.75294	2.07858e-18	3.04906e-16	GEM	2	125926904	125935308	GTP binding protein overexpressed in skeletal muscle [Source:NCBI gene;Acc:404771]
966	ENSGALG00000042492	840.887	-10.0726	1.15284	-8.73718	2.39004e-18	3.47597e-16	PITX2	4	57785050	57798938	paired like homeodomain 2 [Source:NCBI gene;Acc:395862]
564	ENSGALG00000016981	60.9186	-9.25832	1.06574	-8.68722	3.71421e-18	5.35601e-16	SPERT	1	169183530	169188007	spermatid associated [Source:NCBI gene;Acc:418848]
490	ENSGALG00000015001	2024.97	-5.0558	0.585044	-8.64174	5.5361e-18	7.91616e-16	LAMA4	3	65714396	65810805	laminin subunit alpha 4 [Source:NCBI gene;Acc:421749]
67	ENSGALG00000002549	50.9792	-7.10208	0.822849	-8.63108	6.07747e-18	8.61786e-16	RGS1	8	3999641	4003821	regulator of G-protein signaling 1 [Source:NCBI gene;Acc:424360]
491	ENSGALG00000015008	63.3432	-8.18785	0.9497	-8.62152	6.60723e-18	9.29163e-16	ZNF366	Z	25197569	25213519	zinc finger protein 366 [Source:NCBI gene;Acc:431599]
829	ENSGALG00000035031	338.791	-2.84247	0.330646	-8.59671	8.20366e-18	1.13491e-15	HEY1	2	120664931	120667575	hes related family bHLH transcription factor with YRPW motif 1 [Source:NCBI gene;Acc:428365]
550	ENSGALG00000016687	1110.74	-10.1074	1.17667	-8.58984	8.70943e-18	1.19516e-15	P2RY8	1	130386938	130414561	purinergic receptor P2Y8 [Source:NCBI gene;Acc:418665]
524	ENSGALG00000015824	85.6618	-9.63637	1.1249	-8.56642	1.06756e-17	1.43036e-15	CGA	3	76586294	76603827	glycoprotein hormones, alpha polypeptide [Source:NCBI gene;Acc:421829]
831	ENSGALG00000035182	126.766	-5.96157	0.695911	-8.56657	1.06615e-17	1.43036e-15	CMKLR1	15	6777719	6785231	chemerin chemokine-like receptor 1 [Source:NCBI gene;Acc:425507]
1016	ENSGALG00000046616	2325.05	-1.91511	0.225016	-8.51102	1.72405e-17	2.27414e-15	CHGB	3	16985845	16997906	chromogranin B [Source:NCBI gene;Acc:421312]
1256	ENSGALG00000054821	211.165	-4.2959	0.505769	-8.4938	1.99992e-17	2.61774e-15	NAALAD2	1	188891315	188922631	N-acetylated alpha-linked acidic dipeptidase 2 [Source:NCBI gene;Acc:419010]
492	ENSGALG00000015015	197.14	-3.84943	0.456137	-8.4392	3.19508e-17	4.15019e-15	CYTL1	4	78878821	78881513	cytokine like 1 [Source:NCBI gene;Acc:422849]
102	ENSGALG00000003699	170.725	-5.63249	0.668284	-8.42829	3.50747e-17	4.52145e-15	EBF1	13	11388767	11649631	early B-cell factor 1 [Source:NCBI gene;Acc:395512]
24	ENSGALG00000001177	173.135	-6.85701	0.813739	-8.42655	3.55994e-17	4.55458e-15	CD34	26	2726911	2737426	CD34 molecule [Source:NCBI gene;Acc:419856]
963	ENSGALG00000042388	254.963	-4.4064	0.523099	-8.42366	3.64918e-17	4.63391e-15	ENSGALG00000042388	3	58251920	58452855
778	ENSGALG00000032681	305.57	-2.15472	0.255889	-8.42049	3.749e-17	4.72541e-15	ENSGALG00000032681	1	191554511	191595817	synaptotagmin like 2 [Source:NCBI gene;Acc:426394]
282	ENSGALG00000008885	119.639	-3.53536	0.422381	-8.37008	5.75777e-17	7.20399e-15	PDE1A	7	13988323	14095263	phosphodiesterase 1A [Source:NCBI gene;Acc:424116]
127	ENSGALG00000004398	81.9486	-9.50934	1.13732	-8.36117	6.20991e-17	7.71298e-15	CARD11	14	3830739	3870033	caspase recruitment domain family member 11 [Source:NCBI gene;Acc:416476]
340	ENSGALG00000010224	77.5489	-6.4295	0.769758	-8.35263	6.67601e-17	8.23181e-15	GLIPR1L	1	37882246	37890696	GLI pathogenesis-related 1-like [Source:NCBI gene;Acc:417862]
1034	ENSGALG00000047028	51.0916	-9.0075	1.09094	-8.25665	1.49818e-16	1.83404e-14	ENSGALG00000047028	17	10512353	10534510
92	ENSGALG00000003302	530.159	-2.8487	0.345234	-8.25151	1.56402e-16	1.90095e-14	SLC38A8	11	2527643	2531674	solute carrier family 38 member 8 [Source:NCBI gene;Acc:100857309]
450	ENSGALG00000013603	101.898	-8.79392	1.06605	-8.24908	1.59617e-16	1.92627e-14	MYCT1	3	49550704	49569883	myc target 1 [Source:NCBI gene;Acc:421641]
519	ENSGALG00000015627	809.295	-3.43948	0.417275	-8.24271	1.68351e-16	2.01737e-14	HAPLN1	Z	62725137	62818255	hyaluronan and proteoglycan link protein 1 [Source:NCBI gene;Acc:396475]
717	ENSGALG00000030008	88.6984	-7.60843	0.928055	-8.19825	2.43907e-16	2.86229e-14	HHEX	6	21666750	21671233	hematopoietically expressed homeobox [Source:NCBI gene;Acc:396182]
991	ENSGALG00000044307	223.637	-3.48779	0.425909	-8.18905	2.63292e-16	3.06861e-14	ENSGALG00000044307	5	25622679	25653875	phospholipase A2 group IVE-like 5 [Source:NCBI gene;Acc:771552]
833	ENSGALG00000035194	64.7277	-9.23483	1.12802	-8.18677	2.68337e-16	3.09246e-14	ARHGAP25	22	437194	453936	Rho GTPase activating protein 25 [Source:NCBI gene;Acc:419516]
244	ENSGALG00000007744	185.011	-4.95755	0.611508	-8.10709	5.18459e-16	5.8814e-14	CASS4	20	11992062	12008045	Cas scaffold protein family member 4 [Source:HGNC Symbol;Acc:HGNC:15878]
586	ENSGALG00000017347	906.796	-13.2042	1.63452	-8.07835	6.56498e-16	7.398e-14	HBBR	1	197288212	197289402	hemoglobin beta, subunit rho [Source:NCBI gene;Acc:419079]
174	ENSGALG00000005725	706.462	-4.47321	0.553984	-8.07462	6.76863e-16	7.57731e-14	CSF1R	13	13980059	13997910	colony stimulating factor 1 receptor [Source:NCBI gene;Acc:396406]
279	ENSGALG00000008757	44.5111	-4.52948	0.561325	-8.06927	7.07169e-16	7.86483e-14	CNRIP1	3	11929031	11934921	cannabinoid receptor interacting protein 1 [Source:NCBI gene;Acc:421266]
124	ENSGALG00000004286	106.406	-7.23111	0.897079	-8.06073	7.58417e-16	8.38002e-14	COL13A1	6	11712568	11751772	collagen type XIII alpha 1 chain [Source:NCBI gene;Acc:769037]
377	ENSGALG00000011270	2564.62	-3.67747	0.458499	-8.02068	1.05164e-15	1.14709e-13	KERA	1	44000044	44009051	keratocan [Source:NCBI gene;Acc:373995]
1253	ENSGALG00000054678	180.575	-3.92088	0.489312	-8.01305	1.11897e-15	1.21276e-13	ENSGALG00000054678	10	8740426	8757248
3	ENSGALG00000000242	760.571	-3.75778	0.469717	-8.00011	1.24311e-15	1.33878e-13	EBF2	22	736997	875384	early B-cell factor 2 [Source:NCBI gene;Acc:395176]
1175	ENSGALG00000051980	506.473	-2.09157	0.261819	-7.98863	1.36447e-15	1.45111e-13	ENSGALG00000051980	2	26260949	26285776
274	ENSGALG00000008629	175.732	-4.66358	0.583852	-7.98762	1.37569e-15	1.45396e-13	MRC1	2	19573334	19621981	mannose receptor C-type 1 [Source:NCBI gene;Acc:420516]
673	ENSGALG00000028041	468.99	-3.52704	0.442007	-7.9796	1.46806e-15	1.542e-13	ENSGALG00000028041	4	38131005	38252094	dickkopf WNT signaling pathway inhibitor 2 [Source:NCBI gene;Acc:422531]
21	ENSGALG00000001143	5949.9	-4.94372	0.619851	-7.97566	1.51564e-15	1.58222e-13	ETS1	24	907941	974253	v-ets avian erythroblastosis virus E26 oncogene homolog 1 [Source:NCBI gene;Acc:396235]
466	ENSGALG00000014203	146.08	-4.14741	0.522593	-7.93622	2.08434e-15	2.14953e-13	PARVG	1	69176886	69198132	parvin gamma [Source:NCBI gene;Acc:418236]
927	ENSGALG00000040275	267.671	-4.95795	0.627228	-7.90454	2.68919e-15	2.74008e-13	RCSD1	1	92961990	92997116	RCSD domain containing 1 [Source:NCBI gene;Acc:418443]
921	ENSGALG00000039985	6010.8	-2.94533	0.372878	-7.89892	2.81322e-15	2.84939e-13	CDH11	11	12119543	12198657	cadherin 11 [Source:NCBI gene;Acc:415797]
169	ENSGALG00000005608	970.968	-2.90676	0.369199	-7.87317	3.45774e-15	3.461e-13	SLC9A3R2	14	6632320	6660242	SLC9A3 regulator 2 [Source:NCBI gene;Acc:416550]
364	ENSGALG00000010935	86.0898	-4.46673	0.56741	-7.87215	3.48606e-15	3.46894e-13	PTPRQ	1	39965497	40063282	protein tyrosine phosphatase, receptor type Q [Source:NCBI gene;Acc:772163]
969	ENSGALG00000042744	385.742	-3.90079	0.495849	-7.86689	3.63557e-15	3.59668e-13	RGS2	8	3955424	3958244	regulator of G-protein signaling 2 [Source:NCBI gene;Acc:378912]
750	ENSGALG00000031284	389.303	-3.88385	0.493842	-7.86457	3.70361e-15	3.64281e-13	PTPRM	2	98932396	99391529	protein tyrosine phosphatase, receptor type M [Source:NCBI gene;Acc:421049]
800	ENSGALG00000033695	161.903	-2.83612	0.360964	-7.85706	3.93255e-15	3.84576e-13	CYP26A1	6	21525301	21528367	cytochrome P450 family 26 subfamily A member 1 [Source:NCBI gene;Acc:408183]
835	ENSGALG00000035309	500.589	-11.8258	1.51817	-7.78948	6.72872e-15	6.54263e-13	HBE	1	197275578	197277208	hemoglobin subunit epsilon [Source:NCBI gene;Acc:107049060]
978	ENSGALG00000043234	6590.99	-13.959	1.79368	-7.78232	7.12077e-15	6.88449e-13	HBA1	14	12510348	12511196	hemoglobin subunit alpha 1 [Source:NCBI gene;Acc:416652]
565	ENSGALG00000016986	316.129	-4.06406	0.522344	-7.78041	7.22885e-15	6.9495e-13	LCP1	1	169350498	169399736	lymphocyte cytosolic protein 1 [Source:NCBI gene;Acc:418852]
139	ENSGALG00000004593	1254.1	-1.68799	0.217122	-7.77438	7.58192e-15	7.24797e-13	SULF2	20	5918672	5975454	sulfatase 2 [Source:NCBI gene;Acc:419209]
667	ENSGALG00000027702	64.2318	-9.40598	1.21034	-7.77137	7.76408e-15	7.38065e-13	SCN11A	2	5391945	5428473	sodium voltage-gated channel alpha subunit 11 [Source:NCBI gene;Acc:428404]
611	ENSGALG00000021569	52.0625	-8.48449	1.0935	-7.75902	8.55911e-15	8.09121e-13	ENSGALG00000021569	21	6079357	6081398	complement C1q A chain [Source:NCBI gene;Acc:419504]
1033	ENSGALG00000047015	53.0113	-7.16982	0.925608	-7.74606	9.47888e-15	8.91119e-13	ENSGALG00000047015	5	17880799	17921073
302	ENSGALG00000009395	125.982	-3.0786	0.398202	-7.73126	1.06487e-14	9.95594e-13	GLRB	4	21362248	21407298	glycine receptor beta [Source:NCBI gene;Acc:422411]
1215	ENSGALG00000053476	101.15	-4.34251	0.561971	-7.72728	1.09866e-14	1.02158e-12	ENSGALG00000053476	11	11927019	12067136
71	ENSGALG00000002594	1681.68	-2.52078	0.327531	-7.69631	1.40057e-14	1.29522e-12	TFPI	7	999492	1117976	tissue factor pathway inhibitor [Source:NCBI gene;Acc:423989]
605	ENSGALG00000021171	240.331	-3.92793	0.510706	-7.69119	1.45775e-14	1.34081e-12	ENSGALG00000021171	10	12742813	12791419	transmembrane protein 2-like [Source:NCBI gene;Acc:415478]
199	ENSGALG00000006413	564.315	-3.83966	0.500401	-7.67316	1.67805e-14	1.53515e-12	CEMIP	10	12689664	12736649	cell migration inducing hyaluronan binding protein [Source:NCBI gene;Acc:415476]
562	ENSGALG00000016967	806.229	-2.14337	0.279556	-7.66704	1.76008e-14	1.60158e-12	ENOX1	1	168111366	168408299	ecto-NOX disulfide-thiol exchanger 1 [Source:NCBI gene;Acc:418839]
655	ENSGALG00000027002	3253.85	-3.76671	0.491889	-7.65763	1.89393e-14	1.70514e-12	ENSGALG00000027002	21	1428855	1430757	transcription factor HES-5-like [Source:NCBI gene;Acc:107057363]
807	ENSGALG00000034100	609.684	-1.86203	0.243638	-7.64261	2.12856e-14	1.89631e-12	UACA	10	20049223	20076407	uveal autoantigen with coiled-coil domains and ankyrin repeats [Source:NCBI gene;Acc:415569]
970	ENSGALG00000042871	220.389	-3.54101	0.463491	-7.63986	2.17455e-14	1.91721e-12	SLIT1	6	23344960	23376231	slit guidance ligand 1 [Source:NCBI gene;Acc:395293]
30	ENSGALG00000001392	1610.89	-3.12614	0.409157	-7.64044	2.16484e-14	1.91721e-12	MMP23B	21	2032641	2041878	matrix metallopeptidase 23A (pseudogene) [Source:NCBI gene;Acc:419407]
989	ENSGALG00000044230	105.668	-4.45038	0.583291	-7.62978	2.35154e-14	2.06257e-12	ARHGAP27	27	3988882	4003494	Rho GTPase activating protein 27 [Source:NCBI gene;Acc:770740]
410	ENSGALG00000012055	528.684	-8.05546	1.06123	-7.59072	3.18142e-14	2.77616e-12	ENSGALG00000012055	7	28122092	28146591	anti-Mullerian hormone receptor, type II [Source:NCBI gene;Acc:424261]
55	ENSGALG00000002118	73.3738	-5.17506	0.682804	-7.57912	3.47908e-14	3.02041e-12	KCNMB1	13	4533095	4541847	potassium calcium-activated channel subfamily M regulatory beta subunit 1 [Source:NCBI gene;Acc:395301]
755	ENSGALG00000031597	706.879	-12.844	1.69836	-7.56255	3.95244e-14	3.41394e-12	HBAD	14	12507333	12508287	hemoglobin alpha, subunit D [Source:NCBI gene;Acc:416651]
814	ENSGALG00000034456	101.912	-4.22374	0.558589	-7.56145	3.98602e-14	3.42556e-12	PRELP	26	5152468	5174115	proline and arginine rich end leucine rich repeat protein [Source:NCBI gene;Acc:419933]
546	ENSGALG00000016636	350.412	-3.00728	0.39792	-7.5575	4.10878e-14	3.51331e-12	ARSH	1	129751647	129764188	arylsulfatase family, member H [Source:NCBI gene;Acc:378798]
271	ENSGALG00000008589	469.842	-2.41084	0.319243	-7.55173	4.29507e-14	3.65424e-12	CMKLR2	7	12555296	12570730	G protein-coupled receptor 1 [Source:NCBI gene;Acc:424101]
468	ENSGALG00000014277	145.818	-5.75819	0.763349	-7.54333	4.58109e-14	3.859e-12	RHOH	4	69001643	69017075	ras homolog family member H [Source:NCBI gene;Acc:428786]
759	ENSGALG00000031776	1849.61	-3.30279	0.438432	-7.53318	4.95178e-14	4.15072e-12	NFASC	26	1900570	1977064	neurofascin [Source:NCBI gene;Acc:419824]
284	ENSGALG00000008908	35.4682	-4.26702	0.567392	-7.5204	5.46086e-14	4.555e-12	NEUROD1	7	14257747	14259601	neuronal differentiation 1 [Source:NCBI gene;Acc:395754]
97	ENSGALG00000003578	8042.62	-4.06457	0.542001	-7.49919	6.42117e-14	5.30401e-12	FN1	7	4388774	4439109	fibronectin 1 [Source:NCBI gene;Acc:396133]
186	ENSGALG00000005981	49.9951	-4.64106	0.619033	-7.49727	6.51605e-14	5.35638e-12	GDF2	6	18841742	18845428	growth differentiation factor 2 [Source:NCBI gene;Acc:396412]
797	ENSGALG00000033471	5391.46	-2.23007	0.297916	-7.48556	7.12414e-14	5.82809e-12	CALD1	1	62359691	62455538	caldesmon 1 [Source:NCBI gene;Acc:373965]
607	ENSGALG00000021235	56.4185	-6.53566	0.873313	-7.48375	7.22318e-14	5.88085e-12	NPY6R	13	15167594	15168718	neuropeptide Y receptor Y6 (pseudogene) [Source:NCBI gene;Acc:693264]
1138	ENSGALG00000050744	39.4318	-8.69305	1.16619	-7.45422	9.03987e-14	7.32488e-12	ENSGALG00000050744	4	57551769	57649683
568	ENSGALG00000016998	182.52	-2.41184	0.323714	-7.45054	9.29589e-14	7.49663e-12	LPAR6	1	170117172	170118599	lysophosphatidic acid receptor 6 [Source:NCBI gene;Acc:396118]
356	ENSGALG00000010747	277.572	-4.73138	0.63512	-7.44959	9.36295e-14	7.5151e-12	FBLN5	5	44669751	44711483	fibulin 5 [Source:NCBI gene;Acc:423413]
533	ENSGALG00000016215	328.524	-9.67847	1.29946	-7.4481	9.46935e-14	7.56481e-12	DIPK2B	1	112117781	112133306	chromosome 1 open reading frame, human CXorf36 [Source:NCBI gene;Acc:418555]
308	ENSGALG00000009512	389.35	-3.2381	0.435317	-7.43849	1.01845e-13	8.09812e-12	TFPI2	2	23301645	23311143	tissue factor pathway inhibitor 2 [Source:NCBI gene;Acc:420561]
1168	ENSGALG00000051780	76.01	-6.62161	0.890452	-7.43623	1.03602e-13	8.19949e-12	ENSGALG00000051780	2	119267567	119295147
464	ENSGALG00000014144	108.552	-4.29189	0.577964	-7.42588	1.1203e-13	8.82544e-12	CORIN	4	66638161	66758374	corin, serine peptidase [Source:NCBI gene;Acc:100857733]
1004	ENSGALG00000045636	218.71	-5.1918	0.700104	-7.41576	1.2093e-13	9.48267e-12	ENSGALG00000045636	Z	7621689	7637215	uncharacterized LOC427400 [Source:NCBI gene;Acc:427400]
817	ENSGALG00000034567	92.4146	-4.13044	0.558109	-7.40078	1.35383e-13	1.05673e-11	POU4F3	4	11085059	11086604	POU class 4 homeobox 3 [Source:NCBI gene;Acc:395521]
1179	ENSGALG00000052119	54.1207	-3.62057	0.491383	-7.36811	1.7306e-13	1.34465e-11	ENSGALG00000052119	2	58173065	58317255
344	ENSGALG00000010391	583.191	-7.60574	1.03417	-7.35447	1.91692e-13	1.48265e-11	MMRN1	4	35458424	35500410	multimerin 1 [Source:NCBI gene;Acc:428741]
434	ENSGALG00000012712	364.964	-2.28138	0.310931	-7.33725	2.18029e-13	1.67873e-11	RBM24	2	61921863	61932480	RNA binding motif protein 24 [Source:NCBI gene;Acc:420846]
1100	ENSGALG00000049452	469.495	-4.0688	0.554842	-7.33327	2.24611e-13	1.72161e-11	ENSGALG00000049452	10	13859481	13862778
181	ENSGALG00000005932	571.429	-3.73144	0.509456	-7.32437	2.40031e-13	1.82338e-11	MYT1	20	9103180	9131619	myelin transcription factor 1 [Source:NCBI gene;Acc:419249]
297	ENSGALG00000009302	45.2492	-8.24156	1.1256	-7.32193	2.44424e-13	1.84032e-11	EMX2	6	30231251	30236803	empty spiracles homeobox 2 [Source:NCBI gene;Acc:423923]
981	ENSGALG00000043672	240.963	-4.31789	0.590574	-7.31133	2.64505e-13	1.98274e-11	STAB1	12	1023267	1074387	stabilin 1 [Source:NCBI gene;Acc:415894]
1089	ENSGALG00000049235	36.4628	-8.59522	1.17586	-7.30973	2.67675e-13	1.9977e-11	ENSGALG00000049235	12	14276397	14295380
574	ENSGALG00000017065	79.7556	-4.31629	0.590945	-7.30405	2.79238e-13	2.0749e-11	STARD13	1	175547844	175573201	StAR related lipid transfer domain containing 13 [Source:NCBI gene;Acc:418908]
961	ENSGALG00000042134	351.794	-3.33103	0.459892	-7.24307	4.38652e-13	3.24526e-11	PIEZO2	2	97729887	98023150	piezo type mechanosensitive ion channel component 2 [Source:NCBI gene;Acc:421052]
509	ENSGALG00000015388	296.572	-3.79453	0.524095	-7.24016	4.48149e-13	3.28694e-11	PRDM1	3	68350477	68445504	PR/SET domain 1 [Source:NCBI gene;Acc:445340]
675	ENSGALG00000028083	72.6835	-4.2377	0.586602	-7.22415	5.04236e-13	3.68243e-11	THSD1	1	171764491	171790169	thrombospondin type 1 domain containing 1 [Source:NCBI gene;Acc:418884]
551	ENSGALG00000016693	57.9416	-8.03701	1.11513	-7.20725	5.70944e-13	4.15179e-11	CSF2RA	1	130482654	130498132	colony stimulating factor 2 receptor alpha subunit [Source:NCBI gene;Acc:418666]
936	ENSGALG00000040754	162.339	-10.716	1.48713	-7.20584	5.76852e-13	4.1769e-11	CYP1C1	5	1183120	1184856	cytochrome P450 family 1 subfamily C polypeptide 1 [Source:NCBI gene;Acc:428832]
1087	ENSGALG00000049125	27.0619	-6.51644	0.906296	-7.19019	6.4702e-13	4.64544e-11	ENSGALG00000049125	3	65727687	65727734
1113	ENSGALG00000049848	410.078	-2.32212	0.323511	-7.17786	7.08122e-13	5.06277e-11	CNR1	3	76173595	76187438	cannabinoid receptor 1 [Source:NCBI gene;Acc:428633]
770	ENSGALG00000032410	26.7007	-5.24865	0.732806	-7.1624	7.92775e-13	5.64429e-11	CBFA2T3	11	18525292	18544326	CBFA2/RUNX1 translocation partner 3 [Source:NCBI gene;Acc:415846]
489	ENSGALG00000014997	48.1131	-4.85919	0.682548	-7.11918	1.08568e-12	7.69749e-11	PLA1A	1	80955255	80972874	phospholipase A1 member A [Source:NCBI gene;Acc:770199]
1102	ENSGALG00000049530	140.589	-4.52122	0.635257	-7.11716	1.10171e-12	7.77872e-11	ENSGALG00000049530	1	56556230	56598087
388	ENSGALG00000011446	123.631	-4.17035	0.587109	-7.1032	1.21905e-12	8.57162e-11	TNFAIP2	5	50330268	50347510	TNF alpha induced protein 2 [Source:NCBI gene;Acc:423477]
792	ENSGALG00000033171	45.6596	-8.31344	1.17563	-7.07145	1.53323e-12	1.06924e-10	TGM4	2	43102691	43113228	transglutaminase 4 [Source:NCBI gene;Acc:420706]
617	ENSGALG00000023359	224.032	-3.22976	0.457032	-7.06683	1.58519e-12	1.09648e-10	BTBD17	18	9120847	9124152	BTB domain containing 17 [Source:NCBI gene;Acc:427813]
760	ENSGALG00000031866	209.779	-2.50026	0.354188	-7.05913	1.67543e-12	1.15422e-10	ENSGALG00000031866	6	1616246	1623255	protein NDNF-like [Source:NCBI gene;Acc:423605]
906	ENSGALG00000039254	38.9876	-4.83796	0.685637	-7.05615	1.71178e-12	1.1745e-10	SLC17A6	5	3034548	3063413	solute carrier family 17 member 6 [Source:NCBI gene;Acc:422971]
708	ENSGALG00000029596	621.316	-2.7081	0.384116	-7.05022	1.78638e-12	1.22077e-10	HAS2	2	137356485	137374399	hyaluronan synthase 2 [Source:NCBI gene;Acc:395594]
907	ENSGALG00000039264	73.3098	-3.86519	0.54886	-7.04221	1.89211e-12	1.28785e-10	SLA	2	141829134	141867820	Src like adaptor [Source:NCBI gene;Acc:378908]
346	ENSGALG00000010433	325.844	-2.78604	0.395679	-7.04117	1.90633e-12	1.29235e-10	ENSGALG00000010433	8	21981390	21991112	fatty acid amide hydrolase [Source:NCBI gene;Acc:424614]
849	ENSGALG00000036125	85.8481	-6.98998	0.993837	-7.03333	2.01668e-12	1.36174e-10	SHE	25	2934855	2940187	Src homology 2 domain containing E [Source:NCBI gene;Acc:100857728]
872	ENSGALG00000037402	705.716	-2.53914	0.361554	-7.02286	2.17369e-12	1.46196e-10	NOV	3	57245588	57248925	nephroblastoma overexpressed [Source:NCBI gene;Acc:374135]
368	ENSGALG00000011099	122.533	-2.93371	0.41991	-6.98652	2.81784e-12	1.88033e-10	FAP	7	21075293	21113292	fibroblast activation protein alpha [Source:NCBI gene;Acc:424186]
1195	ENSGALG00000052760	1997.58	-3.8594	0.552703	-6.98277	2.89412e-12	1.92369e-10	ATOH7	6	11250536	11255998	atonal bHLH transcription factor 7 [Source:NCBI gene;Acc:395388]
622	ENSGALG00000023780	52.6323	-3.81406	0.547661	-6.96427	3.301e-12	2.1856e-10	TREM-B2	26	4755127	4761551	triggering receptor expressed on myeloid cells B2 [Source:NCBI gene;Acc:768582]
475	ENSGALG00000014758	521.124	-2.09129	0.300416	-6.96132	3.37091e-12	2.22323e-10	ARHGAP28	2	99623422	99648395	Rho GTPase activating protein 28 [Source:NCBI gene;Acc:421053]
171	ENSGALG00000005632	365.233	-2.58664	0.372035	-6.95269	3.58394e-12	2.3546e-10	IRAG1	5	9121570	9145502	murine retrovirus integration site 1 homolog [Source:NCBI gene;Acc:423037]
1103	ENSGALG00000049551	44.0642	-7.10992	1.02342	-6.94721	3.72578e-12	2.43838e-10	ENSGALG00000049551	19	4947059	4948277	chemokine [Source:NCBI gene;Acc:417535]
692	ENSGALG00000028822	94.4834	-3.6913	0.532168	-6.93634	4.02379e-12	2.62333e-10	RNF152	2	68496453	68505877	ring finger protein 152 [Source:NCBI gene;Acc:420909]
871	ENSGALG00000037257	20.6904	-7.77986	1.1225	-6.93084	4.18339e-12	2.71697e-10	HLX	3	18695571	18698897	H2.0 like homeobox [Source:NCBI gene;Acc:107052956]
802	ENSGALG00000033783	21.4012	-7.15123	1.03326	-6.92101	4.48422e-12	2.90128e-10	FER1L6	2	138205878	138288568	fer-1 like family member 6 [Source:NCBI gene;Acc:420340]
827	ENSGALG00000034986	348.727	-3.7585	0.543329	-6.91754	4.59551e-12	2.96201e-10	HEYL	23	5629441	5635866	hes related family bHLH transcription factor with YRPW motif-like [Source:NCBI gene;Acc:771101]
507	ENSGALG00000015379	2334.48	-3.00205	0.434154	-6.91473	4.68757e-12	3.00995e-10	TAGLN3	1	89826120	89837361	transgelin 3 [Source:NCBI gene;Acc:418420]
293	ENSGALG00000009020	884.78	-2.85623	0.413917	-6.90049	5.18244e-12	3.3152e-10	JAG1	3	13599642	13633726	jagged 1 [Source:NCBI gene;Acc:396043]
884	ENSGALG00000038372	38.719	-3.80487	0.552765	-6.88333	5.84681e-12	3.72619e-10	PRDM8	4	45315298	45317252	PR/SET domain 8 [Source:NCBI gene;Acc:777386]
157	ENSGALG00000005256	287.751	-2.45669	0.356956	-6.88234	5.88787e-12	3.73836e-10	EPHA4	9	7784937	7875161	EPH receptor A4 [Source:NCBI gene;Acc:395559]
812	ENSGALG00000034297	25.954	-7.02713	1.02567	-6.85127	7.3198e-12	4.63025e-10	TBX2	19	7778745	7786908	T-box 2 [Source:NCBI gene;Acc:373990]
1012	ENSGALG00000046032	47.2864	-6.73272	0.987865	-6.81542	9.39864e-12	5.92323e-10	CD83	2	60692920	60705622	CD83 molecule [Source:NCBI gene;Acc:420838]
354	ENSGALG00000010718	612.856	-2.08665	0.306385	-6.81055	9.72249e-12	6.10472e-10	ENSGALG00000010718	2	26286162	26491943	thrombospondin type 1 domain containing 7A [Source:HGNC Symbol;Acc:HGNC:22207]
460	ENSGALG00000013941	1905.53	-3.82544	0.562229	-6.80407	1.01705e-11	6.36253e-10	PDE7B	3	55353526	55514981	phosphodiesterase 7B [Source:NCBI gene;Acc:421692]
406	ENSGALG00000011982	574.541	-1.66129	0.244764	-6.78733	1.14227e-11	7.11975e-10	PDE5A	4	54643508	54703347	phosphodiesterase 5A [Source:NCBI gene;Acc:422677]
608	ENSGALG00000021304	182.759	-3.7209	0.548912	-6.77868	1.21279e-11	7.5317e-10	RANBP3L	Z	11028611	11066332	RAN binding protein 3 like [Source:NCBI gene;Acc:770629]
147	ENSGALG00000004921	415.9	-3.39888	0.506779	-6.70682	1.98909e-11	1.21313e-09	SLC6A1	12	4639388	4696883	solute carrier family 6 member 1 [Source:NCBI gene;Acc:415960]
1211	ENSGALG00000053371	380.062	-2.31819	0.345627	-6.7072	1.98399e-11	1.21313e-09	ENSGALG00000053371	5	58248074	58250852
61	ENSGALG00000002375	7272.31	-1.91196	0.285979	-6.68567	2.29866e-11	1.39693e-09	NOTCH1	17	8107664	8143170	notch 1 [Source:NCBI gene;Acc:395655]
251	ENSGALG00000008127	226.542	-3.98629	0.596306	-6.68499	2.30948e-11	1.39851e-09	SPI1	5	23185094	23206765	Spi-1 proto-oncogene [Source:NCBI gene;Acc:395879]
420	ENSGALG00000012374	51.2044	-3.46578	0.519367	-6.67308	2.50493e-11	1.50614e-09	FRMD6	5	58189492	58216673	FERM domain containing 6 [Source:NCBI gene;Acc:428930]
115	ENSGALG00000004113	85.2814	-4.9764	0.747433	-6.65799	2.77607e-11	1.66329e-09	ENSGALG00000004113	4	1445083	1449667	putative P2Y purinoceptor 10-like [Source:NCBI gene;Acc:422147]
850	ENSGALG00000036204	152.664	-4.25474	0.640429	-6.64357	3.06165e-11	1.82796e-09	ENSGALG00000036204	3	72293898	72433758
869	ENSGALG00000037166	38.6601	-6.80606	1.0249	-6.64068	3.12241e-11	1.85772e-09	ENSGALG00000037166	5	115674	120614	uncharacterized LOC101752158 [Source:NCBI gene;Acc:101752158]
1257	ENSGALG00000054848	26.7447	-6.88328	1.03786	-6.63219	3.30748e-11	1.95417e-09	ENSGALG00000054848	Z	42983123	43065878
703	ENSGALG00000029401	25.9226	-7.06282	1.06568	-6.62755	3.41305e-11	2.00957e-09	SIX1	5	54593128	54595588	SIX homeobox 1 [Source:NCBI gene;Acc:693262]
865	ENSGALG00000037026	77.3261	-5.82406	0.879182	-6.6244	3.48653e-11	2.04575e-09	ENSGALG00000037026	25	2449884	2452245
438	ENSGALG00000012801	146.713	-3.82544	0.578477	-6.61296	3.76722e-11	2.20285e-09	LY86	2	64889269	64914270	lymphocyte antigen 86 [Source:NCBI gene;Acc:420872]
161	ENSGALG00000005293	132.653	-4.31254	0.652681	-6.60742	3.9107e-11	2.27892e-09	GNG13	14	6375556	6377491	G protein subunit gamma 13 [Source:NCBI gene;Acc:771014]
1246	ENSGALG00000054466	51.2105	-3.45411	0.52421	-6.58917	4.42277e-11	2.55979e-09	ENSGALG00000054466	8	18021151	18041278
910	ENSGALG00000039354	122.765	-3.0267	0.460355	-6.57473	4.87431e-11	2.81157e-09	VTG1	8	18989399	19032035	vitellogenin 1 [Source:NCBI gene;Acc:424547]
483	ENSGALG00000014910	300.723	-2.72153	0.414904	-6.55942	5.40163e-11	3.10521e-09	COLEC12	2	102015734	102109014	collectin subfamily member 12 [Source:NCBI gene;Acc:421061]
1219	ENSGALG00000053588	27.2917	-7.57341	1.1563	-6.54968	5.76613e-11	3.30359e-09	ENSGALG00000053588	4	57498377	57514095
162	ENSGALG00000005294	1063.33	-1.42197	0.217389	-6.54112	6.10584e-11	3.48648e-09	PPFIBP2	5	7591669	7664920	PPFIA binding protein 2 [Source:NCBI gene;Acc:428843]
806	ENSGALG00000034078	156.416	-4.7897	0.734772	-6.51863	7.09518e-11	4.03784e-09	GLT8D2	1	54676399	54693423	glycosyltransferase 8 domain containing 2 [Source:NCBI gene;Acc:418085]
322	ENSGALG00000009693	49.6616	-5.485	0.843289	-6.5043	7.80581e-11	4.42746e-09	ENSGALG00000009693	6	32715646	32724206
1151	ENSGALG00000051258	103.718	-2.89643	0.445421	-6.50267	7.89044e-11	4.46059e-09	ENSGALG00000051258	6	21454931	21458894
443	ENSGALG00000013022	213.62	-3.26261	0.502522	-6.49247	8.44391e-11	4.75767e-09	CACNA1C	1	61134027	61599794	calcium voltage-gated channel subunit alpha1 C [Source:NCBI gene;Acc:395891]
465	ENSGALG00000014188	20.7818	-7.21109	1.11126	-6.48912	8.63363e-11	4.84851e-09	ENSGALG00000014188	1	68893975	68896951
1009	ENSGALG00000045796	21.1273	-7.79654	1.2059	-6.46535	1.01064e-10	5.65692e-09	ENSGALG00000045796	5	25554599	25572134	phospholipase A2 group IVE-like 7 [Source:NCBI gene;Acc:423226]
616	ENSGALG00000023296	25.5864	-8.06866	1.24846	-6.46291	1.02706e-10	5.72996e-09	TAL1	8	22260965	22269319	TAL bHLH transcription factor 1, erythroid differentiation factor [Source:NCBI gene;Acc:396298]
461	ENSGALG00000014011	45.2449	-5.36096	0.83021	-6.45735	1.0655e-10	5.92503e-09	LRMP	1	67126380	67162894	lymphoid restricted membrane protein [Source:NCBI gene;Acc:418205]
803	ENSGALG00000034000	20.4279	-7.76697	1.20749	-6.43231	1.25679e-10	6.95386e-09	ENSGALG00000034000	6	30225591	30229444	uncharacterized LOC101747620 [Source:NCBI gene;Acc:101747620]
624	ENSGALG00000023882	101.247	-4.41904	0.687032	-6.43208	1.25869e-10	6.95386e-09	MALL	3	3067991	3070900	mal, T-cell differentiation protein like [Source:NCBI gene;Acc:421222]
504	ENSGALG00000015271	363.012	-2.88958	0.44946	-6.42901	1.2844e-10	7.07291e-09	ENSGALG00000015271	1	85910572	85928953
303	ENSGALG00000009403	107.856	-2.89544	0.450545	-6.42654	1.30545e-10	7.16565e-09	GRK5	6	30989133	31145085	G protein-coupled receptor kinase 5 [Source:NCBI gene;Acc:423929]
167	ENSGALG00000005434	20.2902	-7.12533	1.10919	-6.42388	1.32846e-10	7.26853e-09	CER1	Z	31707230	31708325	cerberus 1, DAN family BMP antagonist [Source:NCBI gene;Acc:395623]
1218	ENSGALG00000053565	46.0971	-3.4112	0.531204	-6.42164	1.34814e-10	7.35253e-09	ENSGALG00000053565	1	13012496	13049469
543	ENSGALG00000016473	83.9834	-4.44872	0.69295	-6.41997	1.36303e-10	7.41002e-09	OSR1	3	101012220	101014419	odd-skipped related transciption factor 1 [Source:NCBI gene;Acc:100316920]
672	ENSGALG00000027874	112.803	-3.40418	0.530862	-6.41256	1.43095e-10	7.75447e-09	CHAC1	5	24667321	24669438	ChaC glutathione specific gamma-glutamylcyclotransferase 1 [Source:NCBI gene;Acc:423209]
209	ENSGALG00000006627	34.9582	-4.43232	0.692903	-6.39673	1.58736e-10	8.52069e-09	UPB1	15	8729297	8742998	beta-ureidopropionase 1 [Source:NCBI gene;Acc:416949]
913	ENSGALG00000039432	61.9217	-4.59192	0.718255	-6.39317	1.62486e-10	8.69452e-09	P2RY13	9	23681494	23683248	purinergic receptor P2Y13 [Source:NCBI gene;Acc:107049027]
437	ENSGALG00000012775	40.1109	-7.33396	1.14726	-6.39259	1.63104e-10	8.70022e-09	TFAP2A	2	63286294	63299774	transcription factor AP-2 alpha [Source:NCBI gene;Acc:395982]
597	ENSGALG00000020193	17.338	-6.86059	1.07648	-6.37318	1.85153e-10	9.84551e-09	PLAC8L1	4	46421939	46423376	Placenta-specific 8-like 1 [Source:NCBI gene;Acc:770777]
470	ENSGALG00000014515	78.6102	-5.38346	0.847353	-6.35327	2.10783e-10	1.11722e-08	C1QTNF7	4	76744821	76779005	C1q and TNF related 7 [Source:NCBI gene;Acc:422831]
224	ENSGALG00000007045	55.3892	-3.52784	0.55532	-6.35281	2.11415e-10	1.11722e-08	ADGRA1	6	22597002	22847758	adhesion G protein-coupled receptor A1 [Source:NCBI gene;Acc:423825]
679	ENSGALG00000028222	65.9322	-3.68846	0.580857	-6.35002	2.15285e-10	1.13415e-08	ENSGALG00000028222	4	10977328	10983991	uncharacterized LOC422295 [Source:NCBI gene;Acc:422295]
321	ENSGALG00000009652	100.058	-2.16869	0.341943	-6.34225	2.26426e-10	1.1855e-08	USH2A	3	20458579	20827409	usherin [Source:NCBI gene;Acc:421358]
342	ENSGALG00000010331	182.918	-1.9286	0.304201	-6.33987	2.29963e-10	1.20032e-08	MME	9	23214990	23250380	membrane metalloendopeptidase [Source:NCBI gene;Acc:425031]
1193	ENSGALG00000052669	39.2545	-5.11166	0.806395	-6.33891	2.31403e-10	1.20414e-08	ENSGALG00000052669	1	99139475	99164454
894	ENSGALG00000038747	924.316	-1.93569	0.305684	-6.33234	2.41465e-10	1.25267e-08	TM4SF18	9	24036053	24042090	transmembrane 4 L six family member 18 [Source:NCBI gene;Acc:771841]
144	ENSGALG00000004758	189.701	-2.63926	0.416921	-6.33035	2.44602e-10	1.26509e-08	KCNB1	20	6525285	6624185	potassium voltage-gated channel subfamily B member 1 [Source:NCBI gene;Acc:428146]
795	ENSGALG00000033286	64.7305	-2.3215	0.367533	-6.31645	2.67632e-10	1.38001e-08	ARSJ	4	56443111	56482183	arylsulfatase family member J [Source:NCBI gene;Acc:101751638]
189	ENSGALG00000006174	207.069	-2.23654	0.354174	-6.3148	2.70514e-10	1.39065e-08	VSTM4	6	19392946	19425288	V-set and transmembrane domain containing 4 [Source:NCBI gene;Acc:423782]
1203	ENSGALG00000053121	128.989	-5.19552	0.823647	-6.30794	2.82772e-10	1.44494e-08	ENSGALG00000053121	19	4963041	4964040	chemokine ah221 [Source:NCBI gene;Acc:417536]
901	ENSGALG00000039102	4366.53	-2.68486	0.42562	-6.3081	2.82473e-10	1.44494e-08	TOX	2	112154197	112372740	thymocyte selection associated high mobility group box [Source:NCBI gene;Acc:421138]
510	ENSGALG00000015419	88.2226	-2.01382	0.319761	-6.2979	3.01703e-10	1.53706e-08	PENK	2	111379997	111384344	proenkephalin [Source:NCBI gene;Acc:421131]
141	ENSGALG00000004614	276.886	-3.06626	0.487065	-6.29538	3.06648e-10	1.55295e-08	NPL	8	7811903	7821247	N-acetylneuraminate pyruvate lyase [Source:NCBI gene;Acc:429074]
135	ENSGALG00000004519	205.449	-2.79145	0.443984	-6.28727	3.23088e-10	1.62653e-08	TRPV2	19	6739040	6751542	transient receptor potential cation channel subfamily V member 2 [Source:NCBI gene;Acc:417603]
870	ENSGALG00000037246	272.917	-3.27553	0.523092	-6.26186	3.80424e-10	1.90953e-08	RAMP3	2	54476377	54526547	receptor activity modifying protein 3 [Source:NCBI gene;Acc:420786]
777	ENSGALG00000032618	79.936	-2.63816	0.421391	-6.26061	3.83478e-10	1.91919e-08	DUSP5	6	26933849	26942958	dual specificity phosphatase 5 [Source:NCBI gene;Acc:423890]
41	ENSGALG00000001662	38.3243	-7.00809	1.12169	-6.24781	4.16258e-10	2.07714e-08	ATP10B	13	8418800	8471899	ATPase phospholipid transporting 10B (putative) [Source:NCBI gene;Acc:416159]
109	ENSGALG00000003925	335.146	-2.87686	0.461949	-6.22766	4.73445e-10	2.34873e-08	MYPN	6	11198643	11240977	myopalladin [Source:NCBI gene;Acc:423684]
314	ENSGALG00000009594	341.898	-2.13004	0.342185	-6.22481	4.82128e-10	2.38485e-08	RARRES1	9	22591912	22599539	retinoic acid receptor responder 1 [Source:NCBI gene;Acc:395209]
946	ENSGALG00000041014	269.255	-2.77784	0.446318	-6.22391	4.84918e-10	2.3917e-08	ENSGALG00000041014	5	25968320	26021800
1110	ENSGALG00000049793	43.1443	-5.87975	0.946622	-6.2113	5.2548e-10	2.57682e-08	ENSGALG00000049793	2	119678861	119684342
558	ENSGALG00000016881	197.535	-4.80908	0.774563	-6.20877	5.34007e-10	2.61111e-08	GPR183	1	146022451	146033636	G protein-coupled receptor 183 [Source:NCBI gene;Acc:769212]
868	ENSGALG00000037164	2124.13	-2.53099	0.408244	-6.1997	5.65703e-10	2.75028e-08	ZFHX4	2	119316650	119443316	zinc finger homeobox 4 [Source:NCBI gene;Acc:395904]
195	ENSGALG00000006346	72.7568	-4.32024	0.697048	-6.1979	5.72204e-10	2.77397e-08	CXCL14	13	16035275	16042796	C-X-C motif chemokine ligand 14 [Source:NCBI gene;Acc:395451]
822	ENSGALG00000034661	67.7401	-3.0784	0.497694	-6.18533	6.19717e-10	2.98728e-08	ID1	20	10006753	10007982	inhibitor of DNA binding 1, HLH protein [Source:NCBI gene;Acc:395282]
300	ENSGALG00000009378	25.4896	-4.13281	0.668835	-6.17912	6.44587e-10	3.09839e-08	PDGFC	4	21202944	21318742	platelet derived growth factor C [Source:NCBI gene;Acc:395469]
522	ENSGALG00000015708	2382.14	-1.78826	0.289544	-6.17613	6.56936e-10	3.14885e-08	FGFR3	4	83408777	83460342	fibroblast growth factor receptor 3 [Source:NCBI gene;Acc:396515]
582	ENSGALG00000017295	215.498	-3.49917	0.566757	-6.17403	6.65722e-10	3.182e-08	PTHLH	1	72752038	72764874	parathyroid hormone like hormone [Source:NCBI gene;Acc:396281]
376	ENSGALG00000011269	37.4432	-4.84142	0.786581	-6.15502	7.5069e-10	3.56808e-08	EPYC	1	43956041	43978617	epiphycan [Source:NCBI gene;Acc:417890]
798	ENSGALG00000033522	53.7842	-5.92411	0.96273	-6.15345	7.58169e-10	3.58652e-08	ENSGALG00000033522	27	7896286	7900911	amine oxidase, copper containing 3 [Source:NCBI gene;Acc:420015]
338	ENSGALG00000010125	68.5345	-3.83373	0.623035	-6.15332	7.58785e-10	3.58652e-08	CSGALNACT1	4	34082296	34104242	chondroitin sulfate N-acetylgalactosaminyltransferase 1 [Source:NCBI gene;Acc:422488]
1260	ENSGALG00000054970	16.5271	-7.4445	1.21152	-6.14474	8.00943e-10	3.75261e-08	ENSGALG00000054970	12	14298118	14346379
210	ENSGALG00000006642	71.9525	-5.66496	0.921973	-6.14438	8.02744e-10	3.75261e-08	ADORA2A	15	8766745	8783957	adenosine A2a receptor [Source:NCBI gene;Acc:427705]
626	ENSGALG00000024379	817.638	-9.77092	1.5905	-6.14329	8.08283e-10	3.76815e-08	ENSGALG00000024379	13	3147680	3166499	endothelial cell surface expressed chemotaxis and apoptosis regulator [Source:NCBI gene;Acc:416190]
206	ENSGALG00000006576	76.3993	-3.93452	0.640965	-6.13843	8.33418e-10	3.86415e-08	GRM3	1	8188214	8295700	glutamate metabotropic receptor 3 [Source:NCBI gene;Acc:418644]
1186	ENSGALG00000052494	72.2383	-3.59781	0.586087	-6.13869	8.32025e-10	3.86415e-08	ENSGALG00000052494	4	79288536	79326881	chromosome 4 open reading frame, human C4orf50 [Source:NCBI gene;Acc:422853]
881	ENSGALG00000038141	32.5289	-5.34443	0.871052	-6.13561	8.48344e-10	3.92267e-08	NCF4	1	51574103	51584520	neutrophil cytosolic factor 4 [Source:NCBI gene;Acc:418052]
713	ENSGALG00000029834	784.787	-2.07519	0.338601	-6.12871	8.85965e-10	4.08552e-08	AIF1L	17	6378663	6390710	allograft inflammatory factor 1-like [Source:NCBI gene;Acc:417179]
433	ENSGALG00000012681	298.24	-1.85243	0.303259	-6.1084	1.00638e-09	4.62824e-08	MBOAT1	2	59566193	59625203	membrane bound O-acyltransferase domain containing 1 [Source:NCBI gene;Acc:420826]
17	ENSGALG00000000653	168.001	-3.02505	0.496613	-6.09136	1.11958e-09	5.12118e-08	CNTN2	26	1979695	2003254	contactin 2 [Source:NCBI gene;Acc:419825]
560	ENSGALG00000016904	147.465	-3.0538	0.501439	-6.09007	1.12861e-09	5.14863e-08	SLITRK6	1	151668738	151671260	SLIT and NTRK like family member 6 [Source:NCBI gene;Acc:418797]
455	ENSGALG00000013768	634.719	-2.71467	0.446615	-6.07831	1.21453e-09	5.52577e-08	PHACTR2	3	52409174	52528843	phosphatase and actin regulator 2 [Source:NCBI gene;Acc:421667]
591	ENSGALG00000019060	24.4296	-8.00306	1.3201	-6.06246	1.34053e-09	6.0666e-08	MMP27	1	183804597	183812551	matrix metallopeptidase 27 [Source:NCBI gene;Acc:395850]
920	ENSGALG00000039978	223.432	-8.05162	1.32905	-6.05816	1.37684e-09	6.21439e-08	SLC4A1	27	5419090	5434440	solute carrier family 4 member 1 (Diego blood group) [Source:NCBI gene;Acc:396532]
131	ENSGALG00000004476	66.6236	-4.78106	0.790355	-6.04925	1.45517e-09	6.53331e-08	SEMA3G	12	3527264	3534653	semaphorin 3G [Source:NCBI gene;Acc:415945]
600	ENSGALG00000020788	74.365	-2.56368	0.423995	-6.04648	1.48041e-09	6.61171e-08	CCDC141	7	15082040	15139517	coiled-coil domain containing 141 [Source:NCBI gene;Acc:770766]
311	ENSGALG00000009556	168.344	-2.20867	0.365389	-6.04471	1.49675e-09	6.66721e-08	PRICKLE1	1	29774813	29833578	prickle planar cell polarity protein 1 [Source:NCBI gene;Acc:417793]
316	ENSGALG00000009626	2631.59	-1.54886	0.256436	-6.03996	1.54155e-09	6.84882e-08	THBS1	5	29833567	29849200	thrombospondin 1 [Source:NCBI gene;Acc:373987]
312	ENSGALG00000009568	2125.3	-1.77788	0.294767	-6.03149	1.6245e-09	7.19858e-08	SPOCK3	4	24520359	24685116	SPARC/osteonectin, cwcv and kazal like domains proteoglycan 3 [Source:NCBI gene;Acc:422425]
530	ENSGALG00000016173	25.0231	-7.86916	1.30481	-6.0309	1.63052e-09	7.20645e-08	UBASH3A	1	110728999	110753448	ubiquitin associated and SH3 domain containing A [Source:NCBI gene;Acc:418535]
413	ENSGALG00000012177	674.665	-1.49725	0.248344	-6.02895	1.6503e-09	7.27501e-08	NCKAP5	7	29785117	30106820	NCK associated protein 5 [Source:NCBI gene;Acc:424283]
926	ENSGALG00000040269	444.088	-1.98314	0.330021	-6.00912	1.8653e-09	8.18042e-08	ENSGALG00000040269	20	6483833	6496693
919	ENSGALG00000039705	1499	-2.01074	0.335444	-5.99425	2.04433e-09	8.87405e-08	GFPT2	13	14628119	14644387	glutamine-fructose-6-phosphate transaminase 2 [Source:NCBI gene;Acc:426962]
367	ENSGALG00000011080	61.4026	-3.28486	0.548074	-5.99347	2.05414e-09	8.89394e-08	BDKRB2	5	46550123	46571687	bradykinin receptor B2 [Source:NCBI gene;Acc:428906]
168	ENSGALG00000005481	814.469	-1.86606	0.31196	-5.98173	2.20781e-09	9.51091e-08	ARHGEF3	12	8830149	8941812	Rho guanine nucleotide exchange factor 3 [Source:NCBI gene;Acc:416000]
573	ENSGALG00000017046	7599.66	-2.84535	0.475915	-5.97869	2.24933e-09	9.64095e-08	POSTN	1	173372443	173406135	periostin [Source:NCBI gene;Acc:395429]
535	ENSGALG00000016261	46.7079	-3.10152	0.519129	-5.97447	2.30837e-09	9.86914e-08	CYBB	1	114457437	114478974	cytochrome b-245 beta chain [Source:NCBI gene;Acc:418581]
933	ENSGALG00000040621	94.797	-3.14495	0.528231	-5.95375	2.6207e-09	1.11485e-07	IL18R1	1	135205160	135223617	interleukin 18 receptor 1 [Source:NCBI gene;Acc:418717]
1263	ENSGALG00000055053	81.4788	-2.96789	0.499494	-5.94178	2.81943e-09	1.19639e-07	PRSS35	3	77724855	77729607	serine protease 35 [Source:HGNC Symbol;Acc:HGNC:21387]
383	ENSGALG00000011306	29.0246	-7.05607	1.18786	-5.94015	2.84766e-09	1.20537e-07	DES	7	22170600	22175002	desmin [Source:NCBI gene;Acc:395906]
163	ENSGALG00000005331	282.831	-3.2469	0.547711	-5.92813	3.06396e-09	1.29371e-07	GJC2	2	2396097	2402774	gap junction protein gamma 2 [Source:NCBI gene;Acc:420397]
153	ENSGALG00000005120	4842.56	-3.01043	0.50859	-5.91917	3.23566e-09	1.36282e-07	FBLN2	12	6210165	6279431	fibulin 2 [Source:NCBI gene;Acc:427583]
748	ENSGALG00000031112	4841.72	-2.54636	0.43058	-5.91378	3.34343e-09	1.40474e-07	COL5A2	7	504980	619779	collagen type V alpha 2 chain [Source:NCBI gene;Acc:423986]
408	ENSGALG00000012004	400.759	-1.62727	0.275315	-5.91057	3.40929e-09	1.42888e-07	PRSS12	4	55019083	55052946	protease, serine 12 [Source:NCBI gene;Acc:422685]
880	ENSGALG00000038089	1273.22	-1.29605	0.219729	-5.89841	3.67025e-09	1.52836e-07	EGFR	2	51811980	51959426	epidermal growth factor receptor [Source:NCBI gene;Acc:396494]
476	ENSGALG00000014798	284.732	-2.53401	0.430013	-5.89286	3.79564e-09	1.56763e-07	SERINC5	Z	21970233	22007388	serine incorporator 5 [Source:NCBI gene;Acc:427175]
228	ENSGALG00000007177	2229.51	-1.45377	0.246926	-5.88748	3.9214e-09	1.61565e-07	PTPRG	12	13123560	13498453	protein tyrosine phosphatase, receptor type G [Source:NCBI gene;Acc:374208]
232	ENSGALG00000007331	6552.83	-1.46997	0.249863	-5.88312	4.02609e-09	1.65478e-07	SVIL	2	14681633	14783967	supervillin [Source:NCBI gene;Acc:420475]
318	ENSGALG00000009638	69.8044	-4.76498	0.810362	-5.88007	4.10094e-09	1.68149e-07	ANO6	1	30720903	30787549	anoctamin 6 [Source:NCBI gene;Acc:417802]
265	ENSGALG00000008439	55.3412	-4.04247	0.69119	-5.84857	4.95817e-09	2.02322e-07	CD36	1	11333589	11371413	CD36 molecule [Source:NCBI gene;Acc:417730]
864	ENSGALG00000036847	68.7663	-3.6913	0.634029	-5.82197	5.81563e-09	2.36743e-07	PLAC9	6	5866783	5876999	placenta specific 9 [Source:NCBI gene;Acc:423636]
613	ENSGALG00000022696	235.113	-7.76729	1.33536	-5.81663	6.00459e-09	2.43852e-07	KCNE3	1	195858573	195860342	potassium voltage-gated channel subfamily E regulatory subunit 3 [Source:NCBI gene;Acc:428105]
523	ENSGALG00000015799	438.769	-1.99128	0.34296	-5.80617	6.39196e-09	2.58351e-07	ELAVL2	Z	67625314	67708073	ELAV like RNA binding protein 2 [Source:NCBI gene;Acc:770158]
361	ENSGALG00000010865	53.228	-3.73493	0.64348	-5.80427	6.46466e-09	2.60054e-07	TMEM196	2	29771902	29788849	transmembrane protein 196 [Source:NCBI gene;Acc:772254]
276	ENSGALG00000008734	98.825	-2.58448	0.445266	-5.80436	6.46124e-09	2.60054e-07	PCSK2	3	12111551	12286838	proprotein convertase subtilisin/kexin type 2 [Source:NCBI gene;Acc:395136]
359	ENSGALG00000010836	432.696	-1.79925	0.310399	-5.79656	6.76904e-09	2.71016e-07	AHR	2	28740786	28814243	aryl hydrocarbon receptor [Source:NCBI gene;Acc:373907]
811	ENSGALG00000034224	514.45	-2.25648	0.389476	-5.79362	6.8887e-09	2.7516e-07	VXN	2	115110507	115125929	chromosome 2 open reading frame, human C8orf46 [Source:NCBI gene;Acc:426416]
143	ENSGALG00000004734	38.9146	-6.70029	1.1577	-5.78758	7.14093e-09	2.84567e-07	ENSGALG00000004734	4	1828742	1832873	protein eva-1 homolog C-like [Source:NCBI gene;Acc:422179]
107	ENSGALG00000003876	60.8661	-4.08796	0.707736	-5.77611	7.64495e-09	3.02527e-07	TIMD4	13	12172827	12188986	T-cell immunoglobulin and mucin domain containing 4 [Source:NCBI gene;Acc:416250]
488	ENSGALG00000014995	93.7828	-3.09075	0.535808	-5.76838	8.00369e-09	3.15988e-07	PGM5	Z	25517804	25583080	phosphoglucomutase 5 [Source:NCBI gene;Acc:427215]
674	ENSGALG00000028063	58.9891	-3.50571	0.609003	-5.75648	8.58865e-09	3.37516e-07	LOX	Z	81200691	81207932	lysyl oxidase [Source:NCBI gene;Acc:396474]
944	ENSGALG00000040993	875.373	-1.80067	0.312894	-5.75489	8.66964e-09	3.39914e-07	BAMBI	2	15314201	15318325	BMP and activin membrane bound inhibitor [Source:NCBI gene;Acc:428413]
288	ENSGALG00000008970	585.101	-2.24337	0.390393	-5.74645	9.11387e-09	3.56509e-07	NRK	4	17200089	17295351	Nik related kinase [Source:NCBI gene;Acc:422380]
1252	ENSGALG00000054655	65.0914	-2.71602	0.472903	-5.74329	9.28549e-09	3.6239e-07	ALPK2	Z	765431	807123	alpha kinase 2 [Source:NCBI gene;Acc:426853]
333	ENSGALG00000009957	246.974	-4.04187	0.704829	-5.73453	9.77834e-09	3.79882e-07	TIE1	8	20012281	20023311	tyrosine kinase with immunoglobulin like and EGF like domains 1 [Source:NCBI gene;Acc:424562]
334	ENSGALG00000009995	118.876	-3.25016	0.566906	-5.73316	9.85775e-09	3.82094e-07	AKAP6	5	34982476	35237118	A-kinase anchoring protein 6 [Source:NCBI gene;Acc:423314]
134	ENSGALG00000004518	204.162	-3.51534	0.614051	-5.72483	1.03537e-08	4.00406e-07	ENSGALG00000004518	Z	22436116	22452194	betaine--homocysteine S-methyltransferase 2 [Source:NCBI gene;Acc:416371]
294	ENSGALG00000009062	455.759	-1.66881	0.291566	-5.72361	1.04284e-08	4.0238e-07	CDK14	2	21788601	22097425	cyclin dependent kinase 14 [Source:NCBI gene;Acc:420546]
783	ENSGALG00000032803	22.4915	-7.16261	1.25193	-5.72127	1.05728e-08	4.0703e-07	ENSGALG00000032803	5	120674	122219	proto-oncogene Mas-like [Source:NCBI gene;Acc:776507]
416	ENSGALG00000012292	133.161	-3.45166	0.603479	-5.7196	1.06774e-08	4.10128e-07	BANK1	4	60568176	60699388	B-cell scaffold protein with ankyrin repeats 1 [Source:NCBI gene;Acc:422711]
401	ENSGALG00000011855	2403.7	-2.0543	0.359232	-5.71858	1.0742e-08	4.11679e-07	RHOJ	5	53596072	53640888	ras homolog family member J [Source:NCBI gene;Acc:423513]
715	ENSGALG00000029892	234.952	-2.90438	0.509565	-5.69971	1.20009e-08	4.57863e-07	LMO2	5	18658103	18665579	LIM domain only 2 [Source:NCBI gene;Acc:374129]
211	ENSGALG00000006705	221.653	-2.50806	0.441292	-5.68345	1.32001e-08	5.02491e-07	ENSGALG00000006705	6	21390657	21454748	myoferlin [Source:NCBI gene;Acc:423805]
442	ENSGALG00000012941	167.768	-2.91496	0.51363	-5.67522	1.3851e-08	5.2609e-07	ENSGALG00000012941	2	73025298	73384586	cadherin 12 [Source:NCBI gene;Acc:420912]
304	ENSGALG00000009405	74.8968	-2.25249	0.39908	-5.6442	1.65952e-08	6.26129e-07	GRIA2	4	21423255	21510819	glutamate ionotropic receptor AMPA type subunit 2 [Source:NCBI gene;Acc:414894]
985	ENSGALG00000043787	172.11	-2.28928	0.406044	-5.63801	1.72026e-08	6.47608e-07	DEPDC6	2	136698116	136770823	DEP domain containing 6 [Source:NCBI gene;Acc:420357]
841	ENSGALG00000035751	37.4384	-2.82258	0.501132	-5.6324	1.77716e-08	6.67553e-07	ONECUT2	Z	409420	424419	one cut homeobox 2 [Source:NCBI gene;Acc:100857974]
1258	ENSGALG00000054927	19.4946	-4.80452	0.853811	-5.62715	1.83209e-08	6.8366e-07	ENSGALG00000054927	5	45330479	45333047
1182	ENSGALG00000052282	44.6793	-2.61182	0.46456	-5.62213	1.88614e-08	7.02288e-07	ENSGALG00000052282	Z	40611709	40624795
511	ENSGALG00000015422	94.7081	-3.78987	0.676942	-5.59851	2.16199e-08	8.0324e-07	NRG1	Z	54043441	54141518	neuregulin 1 [Source:NCBI gene;Acc:373906]
255	ENSGALG00000008206	79.6446	-2.36486	0.422898	-5.59204	2.24423e-08	8.31979e-07	TESC	15	11628671	11631426	tescalcin [Source:NCBI gene;Acc:771113]
103	ENSGALG00000003726	182.462	-3.39745	0.608628	-5.58215	2.37567e-08	8.74987e-07	EGFLAM	Z	11920848	11993157	EGF like, fibronectin type III and laminin G domains [Source:NCBI gene;Acc:427445]
999	ENSGALG00000045413	161.346	-3.03637	0.544201	-5.57949	2.41218e-08	8.86515e-07	PRSS56	9	15752655	15755591	protease, serine 56 [Source:NCBI gene;Acc:424939]
120	ENSGALG00000004261	17.352	-7.50855	1.34653	-5.57622	2.45802e-08	9.01414e-07	AQP9	10	7520347	7547386	aquaporin 9 [Source:NCBI gene;Acc:415402]
126	ENSGALG00000004376	495.843	-2.41581	0.433468	-5.57321	2.50086e-08	9.15152e-07	KCNJ2	18	8184812	8191556	Potassium inwardly rectifying channel subfamily J member 2 [Source:NCBI gene;Acc:396328]
990	ENSGALG00000044272	12.6252	-7.04354	1.26461	-5.56971	2.55159e-08	9.2972e-07	ENSGALG00000044272	Z	60668176	60674532
1245	ENSGALG00000054448	19.5828	-7.10027	1.27755	-5.55771	2.73338e-08	9.93829e-07	ENSGALG00000054448	Z	79535044	79545267
845	ENSGALG00000035946	1073.46	-1.45683	0.262311	-5.55384	2.79456e-08	1.01391e-06	GUCY1A1	4	20752419	20809491	guanylate cyclase 1 soluble subunit alpha [Source:NCBI gene;Acc:422407]
619	ENSGALG00000023472	29.364	-3.45609	0.622462	-5.55229	2.81946e-08	1.02076e-06	ENSGALG00000023472	11	18746744	18748973	sulfotransferase family cytosolic 2B member 1-like [Source:NCBI gene;Acc:415852]
598	ENSGALG00000020458	14.9507	-7.27091	1.31076	-5.5471	2.90442e-08	1.04707e-06	ENSGALG00000020458	5	25599967	25609281	phospholipase A2 group IVE-like 6 [Source:NCBI gene;Acc:423227]
176	ENSGALG00000005774	534.501	-1.56039	0.281718	-5.53884	3.04477e-08	1.09534e-06	NKAIN4	20	8729917	8777657	Na+/K+ transporting ATPase interacting 4 [Source:NCBI gene;Acc:419240]
471	ENSGALG00000014585	52.8763	-5.69842	1.03083	-5.52798	3.23942e-08	1.16046e-06	ENSGALG00000014585	19	4941785	4942879	C-C motif chemokine ligand 26 [Source:NCBI gene;Acc:417534]
240	ENSGALG00000007669	391.22	-2.47187	0.447369	-5.52535	3.28829e-08	1.17549e-06	EGR1	13	18949948	18952753	early growth response 1 [Source:NCBI gene;Acc:373931]
81	ENSGALG00000002963	312.989	-1.37711	0.249965	-5.50923	3.60401e-08	1.27762e-06	PID1	9	9999445	10077916	phosphotyrosine interaction domain containing 1 [Source:NCBI gene;Acc:424787]
890	ENSGALG00000038580	18.6147	-5.54294	1.00646	-5.50738	3.64209e-08	1.28844e-06	ENSGALG00000038580	2	119293610	119306556
993	ENSGALG00000044563	13.9445	-7.11562	1.29507	-5.49439	3.92054e-08	1.37694e-06	ENSGALG00000044563	Z	60663413	60667091
647	ENSGALG00000026373	810.394	-3.22635	0.587226	-5.49421	3.92464e-08	1.37694e-06	KCNJ8	1	66955605	66963463	Potassium inwardly rectifying channel subfamily J member 8 [Source:NCBI gene;Acc:395973]
772	ENSGALG00000032419	74.9724	-5.18561	0.945782	-5.48289	4.18438e-08	1.45839e-06	STARD8	4	558434	599298	StAR related lipid transfer domain containing 8 [Source:HGNC Symbol;Acc:HGNC:19161]
843	ENSGALG00000035856	92.6008	-3.382	0.616859	-5.48261	4.19106e-08	1.45839e-06	CD48	25	2468024	2470555	CD48 molecule [Source:NCBI gene;Acc:100859319]
940	ENSGALG00000040855	39.2169	-3.24348	0.591949	-5.47932	4.26969e-08	1.48272e-06	PTPRR	1	36025156	36168865	protein tyrosine phosphatase, receptor type R [Source:NCBI gene;Acc:771985]
796	ENSGALG00000033304	338.187	-2.07914	0.380956	-5.45768	4.82405e-08	1.66503e-06	MYBL1	2	115139370	115162145	MYB proto-oncogene like 1 [Source:NCBI gene;Acc:396158]
684	ENSGALG00000028402	14.7389	-7.29992	1.33805	-5.45562	4.88016e-08	1.68099e-06	ENSGALG00000028402	5	25690521	25695950
63	ENSGALG00000002431	142.766	-4.18277	0.767029	-5.45321	4.94691e-08	1.70054e-06	ENSGALG00000002431	8	3040540	3073154	complement factor H [Source:NCBI gene;Acc:429057]
629	ENSGALG00000025817	72.5848	-3.37059	0.618291	-5.45145	4.99597e-08	1.71394e-06	NHLH1	25	2427409	2432025	nescient helix-loop-helix 1 [Source:NCBI gene;Acc:373910]
610	ENSGALG00000021399	20.9476	-7.21563	1.3242	-5.44903	5.06448e-08	1.73395e-06	ENSGALG00000021399	18	7902891	7923210	ATP binding cassette subfamily A member 8 [Source:NCBI gene;Acc:417440]
520	ENSGALG00000015630	264.595	-2.73504	0.501982	-5.44848	5.08016e-08	1.73582e-06	EDIL3	Z	62363362	62692551	EGF like repeats and discoidin domains 3 [Source:NCBI gene;Acc:427326]
714	ENSGALG00000029857	16.1562	-7.36483	1.35405	-5.43912	5.35449e-08	1.82589e-06	ENSGALG00000029857	2	4138557	4140735	GTPase, IMAP family member 6 [Source:NCBI gene;Acc:420413]
761	ENSGALG00000031920	54.5358	-8.86162	1.63301	-5.42654	5.74561e-08	1.95535e-06	FOXF2	2	66892969	66897037	forkhead box F2 [Source:NCBI gene;Acc:100857760]
900	ENSGALG00000039001	291.983	-1.44186	0.265784	-5.42493	5.79782e-08	1.96918e-06	FILIP1	3	80691191	80766290	filamin A interacting protein 1 [Source:NCBI gene;Acc:421860]
156	ENSGALG00000005223	116.265	-2.61947	0.483043	-5.42285	5.86551e-08	1.9882e-06	ADCYAP1R1	2	1432870	1562154	ADCYAP receptor type I [Source:NCBI gene;Acc:420386]
1160	ENSGALG00000051554	65.0589	-4.61513	0.851498	-5.42001	5.95945e-08	2.01602e-06	ENSGALG00000051554	6	11674438	11711662
445	ENSGALG00000013218	44.5006	-5.46799	1.00945	-5.41682	6.06701e-08	2.04834e-06	C3AR1	1	66793430	66796768	complement C3a receptor 1 [Source:NCBI gene;Acc:418198]
1127	ENSGALG00000050332	63.4058	-2.41393	0.445977	-5.41269	6.20864e-08	2.08375e-06	ENSGALG00000050332	14	2745676	2753557
1047	ENSGALG00000047487	34.638	-5.01369	0.927049	-5.40823	6.3652e-08	2.13209e-06	ENSGALG00000047487	6	35213513	35215945
656	ENSGALG00000027093	170.178	-2.46149	0.456255	-5.39498	6.85294e-08	2.28646e-06	TLR1B	4	69506742	69512790	toll-like receptor 1 family member B [Source:NCBI gene;Acc:771173]
234	ENSGALG00000007412	181.25	-2.33276	0.432721	-5.39091	7.01026e-08	2.33437e-06	MPZL2	24	5471930	5477522	myelin protein zero like 2 [Source:NCBI gene;Acc:419779]
473	ENSGALG00000014727	149.532	-1.53676	0.285378	-5.385	7.24441e-08	2.40294e-06	PDE4D	Z	18250991	18507712	phosphodiesterase 4D [Source:NCBI gene;Acc:769469]
353	ENSGALG00000010711	10.2209	-6.07883	1.12939	-5.3824	7.35001e-08	2.4285e-06	NXPH1	2	25087512	25222398	neurexophilin 1 [Source:NCBI gene;Acc:420582]
503	ENSGALG00000015256	1471.13	-1.53443	0.285066	-5.38273	7.33635e-08	2.4285e-06	PAM	Z	50129168	50258002	peptidylglycine alpha-amidating monooxygenase [Source:NCBI gene;Acc:427274]
36	ENSGALG00000001561	875.27	-2.49267	0.463397	-5.37911	7.48533e-08	2.46842e-06	MXRA8	21	2245514	2268919	matrix remodeling associated 8 [Source:NCBI gene;Acc:395347]
972	ENSGALG00000043044	215.433	-2.3107	0.429818	-5.37599	7.6163e-08	2.50675e-06	IL1R1	1	135111322	135129457	interleukin 1 receptor type 1 [Source:NCBI gene;Acc:396481]
498	ENSGALG00000015198	113.008	-2.37025	0.44316	-5.34852	8.86758e-08	2.90175e-06	NOL4	2	107062555	107248585	nucleolar protein 4 like [Source:NCBI gene;Acc:769466]
277	ENSGALG00000008744	194.011	-1.56824	0.293493	-5.34338	9.12285e-08	2.97955e-06	MCF2L2	9	16375392	16527556	MCF.2 cell line derived transforming sequence-like 2 [Source:NCBI gene;Acc:424959]
250	ENSGALG00000008080	173.878	-2.04617	0.384459	-5.3222	1.02518e-07	3.34186e-06	C1QTNF4	5	22998387	23015965	C1q and tumor necrosis factor related protein 4 [Source:NCBI gene;Acc:428863]
422	ENSGALG00000012407	118.728	-1.76003	0.330762	-5.32113	1.03122e-07	3.35513e-06	LRP1B	7	31850143	32428239	LDL receptor related protein 1B [Source:NCBI gene;Acc:424301]
904	ENSGALG00000039216	381.691	-2.88405	0.54206	-5.32054	1.03459e-07	3.35967e-06	COL6A2	7	6782467	6808501	collagen type VI alpha 2 chain [Source:NCBI gene;Acc:396292]
816	ENSGALG00000034528	232.436	-1.53745	0.28964	-5.30815	1.10741e-07	3.58927e-06	SNTB1	2	136964312	137072200	syntrophin beta 1 [Source:NCBI gene;Acc:404774]
745	ENSGALG00000030988	75.6404	-3.27512	0.618375	-5.29632	1.18157e-07	3.82235e-06	RBPMS2	10	1554284	1575874	RNA binding protein, mRNA processing factor 2 [Source:NCBI gene;Acc:395678]
1250	ENSGALG00000054570	36.5349	-3.33004	0.628943	-5.29466	1.19237e-07	3.84998e-06	ENSGALG00000054570	1	7602040	7615119
384	ENSGALG00000011347	13.7728	-7.1616	1.35463	-5.28677	1.24495e-07	4.00455e-06	IHH	7	22301636	22309634	indian hedgehog [Source:NCBI gene;Acc:395801]
1090	ENSGALG00000049279	108.957	-2.242	0.425207	-5.27271	1.34424e-07	4.31576e-06	ENSGALG00000049279	5	55276966	55285880
950	ENSGALG00000041202	369.701	-1.90997	0.363148	-5.25947	1.44471e-07	4.62959e-06	FBXO32	2	138061819	138086470	F-box protein 32 [Source:NCBI gene;Acc:420343]
407	ENSGALG00000011994	212.038	-2.88479	0.548581	-5.25864	1.45121e-07	4.64169e-06	SYNPO2	4	54815201	54903904	synaptopodin 2 [Source:NCBI gene;Acc:428768]
110	ENSGALG00000003939	36.2282	-3.34868	0.63712	-5.25597	1.4725e-07	4.70094e-06	KLF2	28	4484819	4487194	Kruppel like factor 2 [Source:NCBI gene;Acc:420148]
791	ENSGALG00000033144	137.459	-6.64124	1.26478	-5.25092	1.51338e-07	4.82242e-06	COLEC10	2	136385091	136405869	collectin subfamily member 10 [Source:NCBI gene;Acc:420281]
544	ENSGALG00000016511	59.6312	-3.92886	0.748409	-5.24962	1.52416e-07	4.84768e-06	ADGRG2	1	121777765	121819130	adhesion G protein-coupled receptor G2 [Source:NCBI gene;Acc:418611]
42	ENSGALG00000001709	21.2763	-4.93371	0.940079	-5.24818	1.53608e-07	4.85835e-06	MUSTN1	12	1237478	1240970	musculoskeletal, embryonic nuclear protein 1 [Source:NCBI gene;Acc:404773]
736	ENSGALG00000030613	141.612	-4.55019	0.866932	-5.24861	1.53254e-07	4.85835e-06	PDGFRB	13	13957973	13973578	platelet derived growth factor receptor beta [Source:NCBI gene;Acc:770488]
325	ENSGALG00000009732	868.155	-2.81541	0.536641	-5.24636	1.55137e-07	4.8976e-06	PCDH18	4	28645569	28654982	protocadherin 18 [Source:NCBI gene;Acc:422438]
446	ENSGALG00000013406	646.708	-1.79225	0.342195	-5.23752	1.62749e-07	5.1284e-06	EOGT	12	15663150	15690673	EGF domain specific O-linked N-acetylglucosamine transferase [Source:NCBI gene;Acc:426961]
866	ENSGALG00000037077	31.3869	-5.94894	1.13692	-5.23249	1.67241e-07	5.2602e-06	CCR5	2	42617494	42623187	C-C motif chemokine receptor 5 [Source:NCBI gene;Acc:420695]
358	ENSGALG00000010806	109.529	-2.67977	0.512318	-5.23068	1.68891e-07	5.30232e-06	RIN3	5	44940027	44995746	Ras and Rab interactor 3 [Source:NCBI gene;Acc:423417]
431	ENSGALG00000012594	73.8039	-3.18943	0.609982	-5.22873	1.70677e-07	5.34851e-06	NTRK2	Z	40301107	40506493	neurotrophic receptor tyrosine kinase 2 [Source:NCBI gene;Acc:396157]
997	ENSGALG00000045282	19.196	-4.96636	0.950393	-5.22558	1.73609e-07	5.43039e-06	ENSGALG00000045282	Z	64621856	64626315	coiled-coil domain-containing protein 81-like [Source:NCBI gene;Acc:101750451]
49	ENSGALG00000001933	139.768	-3.64705	0.698584	-5.22064	1.78305e-07	5.55686e-06	CORO2A	Z	70684899	70731502	coronin 2A [Source:NCBI gene;Acc:427373]
599	ENSGALG00000020737	84.3568	-1.85117	0.354642	-5.21984	1.79079e-07	5.57076e-06	KLHL23	7	18586259	18590492	kelch like family member 23 [Source:NCBI gene;Acc:429025]
1052	ENSGALG00000047628	18.6226	-5.52677	1.06005	-5.21368	1.85132e-07	5.72765e-06	ENSGALG00000047628	7	21538386	21545899
1125	ENSGALG00000050196	262.142	-1.30982	0.251995	-5.19781	2.01646e-07	6.22722e-06	ENSGALG00000050196	14	1984137	1995646
427	ENSGALG00000012456	50.5265	-4.46382	0.859799	-5.1917	2.0838e-07	6.42353e-06	RAC2	1	51413962	51423737	ras-related C3 botulinum toxin substrate 2 (rho family, small GTP binding protein Rac2) [Source:NCBI gene;Acc:418044]
691	ENSGALG00000028790	194.428	-1.47649	0.285289	-5.17543	2.2739e-07	6.98423e-06	DNASE2B	8	16993720	17017021	deoxyribonuclease 2 beta [Source:NCBI gene;Acc:424540]
1234	ENSGALG00000054048	82.2762	-2.74003	0.529966	-5.17021	2.33829e-07	7.16907e-06	ENSGALG00000054048	19	6867165	6920815	transmembrane protein 211-like [Source:NCBI gene;Acc:101749175]
737	ENSGALG00000030677	683.482	-1.64323	0.318334	-5.16197	2.44361e-07	7.47849e-06	ABCG2	6	18374424	18392107	ATP binding cassette subfamily G member 2 (Junior blood group) [Source:NCBI gene;Acc:423767]
852	ENSGALG00000036240	5517.98	-1.12485	0.218075	-5.1581	2.49467e-07	7.62107e-06	AKAP12	3	48927875	48943197	A-kinase anchoring protein 12 [Source:NCBI gene;Acc:421634]
27	ENSGALG00000001207	406.166	-1.79492	0.348051	-5.15706	2.50851e-07	7.64962e-06	PLCH2	21	1473954	1548181	phospholipase C eta 2 [Source:NCBI gene;Acc:428180]
555	ENSGALG00000016785	4267.95	-2.04048	0.395856	-5.15461	2.54161e-07	7.73669e-06	IL1RL1	1	135176642	135199850	interleukin 1 receptor like 1 [Source:NCBI gene;Acc:374136]
380	ENSGALG00000011283	189.515	-2.06854	0.401375	-5.15363	2.55493e-07	7.76335e-06	ENSGALG00000011283	2	36200600	36598490	zinc finger protein 385D [Source:NCBI gene;Acc:420651]
815	ENSGALG00000034498	207.375	-3.32034	0.644503	-5.15179	2.58012e-07	7.79811e-06	ENSGALG00000034498	20	9712482	9714009
390	ENSGALG00000011469	188.614	-2.41779	0.469263	-5.15232	2.57285e-07	7.79811e-06	IGFBP2	7	23255548	23307791	insulin like growth factor binding protein 2 [Source:NCBI gene;Acc:396315]
9	ENSGALG00000000379	602.457	-3.21213	0.624302	-5.14515	2.67314e-07	8.05064e-06	ITGB3	27	4721958	4738989	integrin subunit beta 3 [Source:NCBI gene;Acc:374209]
934	ENSGALG00000040655	27.9674	-4.15127	0.807647	-5.13996	2.74799e-07	8.24141e-06	FAM20A	18	7870926	7880080	FAM20A, golgi associated secretory pathway pseudokinase [Source:NCBI gene;Acc:417439]
588	ENSGALG00000018335	13.2161	-5.90795	1.15038	-5.13567	2.81144e-07	8.39287e-06	gga-mir-199-2	8	5020623	5020730	gga-mir-199-2 [Source:miRBase;Acc:MI0001220]
956	ENSGALG00000041736	83.1133	-2.94549	0.573751	-5.13373	2.84052e-07	8.46485e-06	FSTL5	4	22803369	23067251	follistatin like 5 [Source:NCBI gene;Acc:428726]
762	ENSGALG00000031929	40.2364	-2.78192	0.542352	-5.12937	2.90708e-07	8.64806e-06	ENSGALG00000031929	9	17771710	17887810	potassium calcium-activated channel subfamily M regulatory beta subunit 2 [Source:NCBI gene;Acc:770907]
903	ENSGALG00000039151	49.9969	-2.51909	0.491193	-5.12851	2.92039e-07	8.6725e-06	ST8SIA3Z	Z	434806	439882	ST8 alpha-N-acetyl-neuraminide alpha-2,8-sialyltransferase 3-Z [Source:NCBI gene;Acc:414796]
487	ENSGALG00000014983	314.508	-2.29912	0.448506	-5.12618	2.95676e-07	8.76519e-06	F2R	Z	23447817	23454784	coagulation factor II thrombin receptor [Source:NCBI gene;Acc:427212]
623	ENSGALG00000023781	67.4363	-4.28572	0.838913	-5.10866	3.24451e-07	9.58482e-06	TREM2	26	4745842	4753272	triggering receptor expressed on myeloid cells 2 [Source:NCBI gene;Acc:419920]
226	ENSGALG00000007123	111.985	-2.96612	0.582338	-5.09346	3.51588e-07	1.03e-05	ENSGALG00000007123	4	9336822	9341547	uncharacterized LOC101750621 [Source:NCBI gene;Acc:101750621]
764	ENSGALG00000032031	8490.27	-1.73269	0.340184	-5.09341	3.51685e-07	1.03e-05	MMP16	2	123570466	123745959	matrix metallopeptidase 16 [Source:NCBI gene;Acc:396116]
858	ENSGALG00000036566	136.746	-2.20569	0.433487	-5.08824	3.61401e-07	1.05663e-05	ENSGALG00000036566	4	200826	216542	Rho GTPase activating protein 20-like [Source:NCBI gene;Acc:422171]
863	ENSGALG00000036838	74.4779	-3.45006	0.678436	-5.08531	3.67029e-07	1.07125e-05	ENSGALG00000036838	20	9036712	9076856	peroxidasin like [Source:NCBI gene;Acc:419247]
106	ENSGALG00000003792	114.806	-3.12897	0.615568	-5.08306	3.71408e-07	1.08217e-05	FYB	Z	12272880	12313334	FYN binding protein [Source:NCBI gene;Acc:427448]
2	ENSGALG00000000151	241.144	-1.37487	0.270702	-5.07892	3.79589e-07	1.10412e-05	ADAMTS19	Z	45410076	45570562	ADAM metallopeptidase with thrombospondin type 1 motif, 19 [Source:NCBI gene;Acc:415600]
1206	ENSGALG00000053210	8.03757	-6.18502	1.21901	-5.07381	3.89929e-07	1.13226e-05	RGS13	8	3984637	3991983	regulator of G-protein signaling 13 [Source:NCBI gene;Acc:429059]
164	ENSGALG00000005345	83.531	-2.11641	0.417617	-5.06781	4.02422e-07	1.16654e-05	CABLES2	20	7941683	7956242	Cdk5 and Abl enzyme substrate 2 [Source:NCBI gene;Acc:419229]
1027	ENSGALG00000046903	11.6544	-5.88262	1.16103	-5.0667	4.04765e-07	1.17134e-05	ENSGALG00000046903	2	108175580	108205312
1268	ENSGALG00000055108	18.2034	-2.81303	0.555255	-5.06619	4.05855e-07	1.1725e-05	ENSGALG00000055108	10	13343269	13372823
48	ENSGALG00000001932	9.71808	-5.0624	1.00012	-5.06182	4.1528e-07	1.19567e-05	SRRM3	19	4415997	4430634	mucin 12, cell surface associated [Source:NCBI gene;Acc:417516]
1145	ENSGALG00000050893	20.9505	-5.97208	1.18062	-5.05844	4.22702e-07	1.21498e-05	CCR2	2	42632317	42640047	C-C motif chemokine receptor 2 [Source:NCBI gene;Acc:420696]
54	ENSGALG00000002113	61.82	-3.55535	0.703092	-5.05673	4.26507e-07	1.22385e-05	LCP2	13	4598169	4629140	lymphocyte cytosolic protein 2 [Source:NCBI gene;Acc:395438]
1075	ENSGALG00000048647	10.0044	-6.73599	1.33407	-5.04922	4.43628e-07	1.2687e-05	ENSGALG00000048647	31	3332252	3335119
94	ENSGALG00000003324	40.4538	-4.52467	0.896085	-5.04938	4.43242e-07	1.2687e-05	PRRX1	8	5216524	5248858	paired related homeobox 1 [Source:NCBI gene;Acc:373941]
650	ENSGALG00000026736	334.595	-2.01014	0.398595	-5.04305	4.58163e-07	1.30807e-05	OGN	12	3834014	3844075	osteoglycin [Source:NCBI gene;Acc:374039]
873	ENSGALG00000037576	304.202	-1.2903	0.255893	-5.04233	4.599e-07	1.31083e-05	VSX1	3	16155290	16157946	visual system homeobox 1 [Source:NCBI gene;Acc:395537]
369	ENSGALG00000011136	20.1206	-4.46269	0.886642	-5.03325	4.82231e-07	1.37218e-05	CAPN9	3	40564709	40593020	calpain 9 [Source:NCBI gene;Acc:421544]
735	ENSGALG00000030603	27.0454	-5.78331	1.15414	-5.01094	5.41659e-07	1.53871e-05	ANTXR1	22	293081	383689	anthrax toxin receptor 1 [Source:NCBI gene;Acc:428199]
1233	ENSGALG00000054047	10.8865	-4.3259	0.863992	-5.00687	5.53226e-07	1.56895e-05	ENSGALG00000054047	19	4406275	4410443
842	ENSGALG00000035819	43.951	-3.70186	0.74154	-4.99213	5.97174e-07	1.68536e-05	TMEM51	21	4955139	4962579	transmembrane protein 51 [Source:NCBI gene;Acc:771913]
339	ENSGALG00000010200	65.3833	-2.34621	0.470015	-4.99179	5.98236e-07	1.68536e-05	TRHDE	1	36736396	36951463	thyrotropin releasing hormone degrading enzyme [Source:NCBI gene;Acc:427868]
441	ENSGALG00000012872	40.0117	-5.89646	1.1814	-4.99107	6.00464e-07	1.68606e-05	SERPINB11	2	67733489	67745143	serpin family B member 12 [Source:NCBI gene;Acc:420899]
202	ENSGALG00000006511	31.8343	-5.07138	1.01653	-4.98891	6.07214e-07	1.7022e-05	BCL2A1	10	13078381	13081323	BCL2 related protein A1 [Source:NCBI gene;Acc:395673]
1057	ENSGALG00000047880	22.632	-2.88338	0.578016	-4.98841	6.08793e-07	1.70382e-05	ENSGALG00000047880	20	11631956	11635413
125	ENSGALG00000004322	487.01	-1.61536	0.324001	-4.98566	6.17499e-07	1.72535e-05	ENSGALG00000004322	7	6622423	6635326	aryl hydrocarbon receptor-like [Source:NCBI gene;Acc:100859347]
130	ENSGALG00000004438	88.4554	-1.78793	0.359133	-4.97846	6.40915e-07	1.77909e-05	ARSB	Z	22502339	22568346	arylsulfatase B [Source:NCBI gene;Acc:771459]
497	ENSGALG00000015166	425.053	-2.30764	0.463565	-4.97803	6.42347e-07	1.78016e-05	GCNT1	Z	37363154	37376174	glucosaminyl (N-acetyl) transferase 1, core 2 [Source:NCBI gene;Acc:427260]
403	ENSGALG00000011894	1289.11	-2.36632	0.475795	-4.97342	6.57834e-07	1.81716e-05	CYP2D6	1	49408394	49417609	cytochrome P450 family 2 subfamily D member 6 [Source:NCBI gene;Acc:417981]
1030	ENSGALG00000046982	242.048	-2.32405	0.467411	-4.97217	6.6209e-07	1.823e-05	ENSGALG00000046982	8	27247012	27305546
397	ENSGALG00000011668	28.366	-6.33706	1.27561	-4.96787	6.76907e-07	1.86078e-05	IL8L1	4	50925077	50928369	interleukin 8-like 1 [Source:NCBI gene;Acc:395872]
875	ENSGALG00000037829	49.7529	-2.63442	0.531809	-4.9537	7.28136e-07	1.99234e-05	LOXHD1	Z	1917367	2035364	lipoxygenase homology domains 1 [Source:NCBI gene;Acc:427648]
1158	ENSGALG00000051499	1165	-1.76569	0.35644	-4.95367	7.28276e-07	1.99234e-05	ENSGALG00000051499	3	47351354	47500884
641	ENSGALG00000026192	351.15	-1.6978	0.344046	-4.93481	8.02286e-07	2.18427e-05	ST8SIA4	Z	50730982	50785339	ST8 alpha-N-acetyl-neuraminide alpha-2,8-sialyltransferase 4 [Source:NCBI gene;Acc:374155]
355	ENSGALG00000010721	130.659	-4.29098	0.871607	-4.92307	8.5196e-07	2.31581e-05	GLIS1	8	25257022	25429515	GLIS family zinc finger 1 [Source:NCBI gene;Acc:424652]
435	ENSGALG00000012748	58.7391	-2.33534	0.475236	-4.91407	8.92066e-07	2.42096e-05	ELOVL2	2	63142207	63181112	ELOVL fatty acid elongase 2 [Source:NCBI gene;Acc:420858]
1109	ENSGALG00000049755	22.726	-6.5327	1.33057	-4.9097	9.12137e-07	2.47148e-05	IL22RA2	3	54924896	54930168	interleukin 22 receptor subunit alpha 2 [Source:NCBI gene;Acc:770428]
136	ENSGALG00000004526	12.7982	-4.39076	0.89454	-4.9084	9.18225e-07	2.48403e-05	TNR	8	7387437	7436311	tenascin R [Source:NCBI gene;Acc:396213]
1213	ENSGALG00000053422	30.1234	-3.75053	0.764173	-4.90796	9.20279e-07	2.48563e-05	ENSGALG00000053422	17	8283209	8317208	centrosome-associated protein 350-like [Source:NCBI gene;Acc:417131]
513	ENSGALG00000015497	11.2182	-5.22469	1.06497	-4.90594	9.29826e-07	2.50347e-05	VGLL3	1	94356495	94376726	vestigial like family member 3 [Source:NCBI gene;Acc:418462]
1157	ENSGALG00000051476	11.5023	-4.83748	0.986442	-4.90396	9.39213e-07	2.52076e-05	ENSGALG00000051476	2	29492477	29564502
1262	ENSGALG00000055021	338.179	-1.44315	0.294513	-4.90012	9.57774e-07	2.5625e-05	GREM2	3	36252106	36294690	gremlin 2, DAN family BMP antagonist [Source:NCBI gene;Acc:421507]
930	ENSGALG00000040392	9.59076	-6.3868	1.30379	-4.89864	9.65029e-07	2.57786e-05	ALC	17	10350513	10351698	ALC protein [Source:NCBI gene;Acc:395084]
775	ENSGALG00000032584	23.7568	-4.69723	0.95946	-4.89571	9.79536e-07	2.60842e-05	ALX4	5	22046823	22071211	ALX homeobox 4 [Source:NCBI gene;Acc:373976]
47	ENSGALG00000001916	6102.75	-2.72489	0.557032	-4.89181	9.99133e-07	2.65645e-05	SLIT3	13	4953827	5426056	slit guidance ligand 3 [Source:NCBI gene;Acc:374173]
58	ENSGALG00000002263	73.576	-7.16892	1.46587	-4.89057	1.00547e-06	2.66912e-05	KLHL6	9	2728404	2746826	kelch like family member 6 [Source:NCBI gene;Acc:424762]
70	ENSGALG00000002577	90.374	-2.82079	0.577112	-4.88778	1.01979e-06	2.70292e-05	ENSGALG00000002577	13	2709040	2714533	StAR related lipid transfer domain containing 10 [Source:NCBI gene;Acc:427615]
1135	ENSGALG00000050591	7.31743	-6.15081	1.25886	-4.886	1.02908e-06	2.72329e-05	ENSGALG00000050591	3	41647509	41688665
83	ENSGALG00000003011	200.743	-1.74172	0.356688	-4.88304	1.04463e-06	2.75161e-05	TOM1L1	18	5812118	5833003	target of myb1 like 1 membrane trafficking protein [Source:NCBI gene;Acc:417391]
514	ENSGALG00000015519	9118.79	-2.59466	0.533102	-4.86709	1.13252e-06	2.9739e-05	ROBO2	1	98288159	98697579	roundabout guidance receptor 2 [Source:NCBI gene;Acc:395291]
1046	ENSGALG00000047483	404.334	-2.1688	0.446153	-4.86111	1.16731e-06	3.06054e-05	C1QTNF6	1	51440395	51445547	C1q and tumor necrosis factor related protein 6 [Source:NCBI gene;Acc:427908]
105	ENSGALG00000003777	119.72	-1.977	0.406939	-4.85822	1.18443e-06	3.10065e-05	NELL1	5	2461637	2746195	neural EGFL like 1 [Source:NCBI gene;Acc:770845]
639	ENSGALG00000026098	9.43261	-6.54091	1.34691	-4.85624	1.19635e-06	3.12706e-05	IL8	4	50937659	50940883	interleukin 8-like 2 [Source:NCBI gene;Acc:396495]
669	ENSGALG00000027718	18.242	-4.80812	0.990788	-4.85282	1.21716e-06	3.17657e-05	ENSGALG00000027718	2	37632827	37633003
415	ENSGALG00000012190	81.5106	-2.6165	0.539645	-4.84856	1.2436e-06	3.2406e-05	TMEM163	7	30340176	30422024	transmembrane protein 163 [Source:NCBI gene;Acc:424287]
89	ENSGALG00000003161	210.195	-1.98176	0.408842	-4.84725	1.25185e-06	3.25711e-05	GDF3	28	3843368	3845601	growth differentiation factor 3 [Source:NCBI gene;Acc:396132]
569	ENSGALG00000017016	350.689	-1.76867	0.364972	-4.84603	1.25953e-06	3.26711e-05	FAM124A	1	171336927	171374560	family with sequence similarity 124 member A [Source:NCBI gene;Acc:770395]
500	ENSGALG00000015233	2409.32	-1.53908	0.317591	-4.84612	1.259e-06	3.26711e-05	ATP1B1	1	84899572	84913575	ATPase Na+/K+ transporting subunit beta 1 [Source:NCBI gene;Acc:396529]
1119	ENSGALG00000049915	15.4472	-4.66961	0.964846	-4.83975	1.30004e-06	3.36649e-05	ENSGALG00000049915	2	114308249	114325354
947	ENSGALG00000041042	123.542	-2.50921	0.518596	-4.83846	1.30846e-06	3.37857e-05	GABRG3	1	132259464	132561163	gamma-aminobutyric acid type A receptor gamma3 subunit [Source:HGNC Symbol;Acc:HGNC:4088]
74	ENSGALG00000002671	241.06	-2.29951	0.475698	-4.83397	1.33836e-06	3.44532e-05	ENSGALG00000002671	15	3797791	3988984	transmembrane protein 132D [Source:NCBI gene;Acc:416806]
1007	ENSGALG00000045729	1066.31	-2.29355	0.47452	-4.83341	1.34214e-06	3.44568e-05	HHIPL2	3	18172150	18187318	HHIP like 2 [Source:NCBI gene;Acc:421339]
493	ENSGALG00000015040	211.5	-1.61944	0.335055	-4.83335	1.34255e-06	3.44568e-05	SLC16A10	3	66217809	66280609	solute carrier family 16 member 10 [Source:NCBI gene;Acc:421753]
68	ENSGALG00000002562	592.293	-3.84115	0.79488	-4.83237	1.3492e-06	3.45754e-05	ARAP3	13	2689768	2705890	ArfGAP with RhoGAP domain, ankyrin repeat and PH domain 3 [Source:NCBI gene;Acc:416196]
439	ENSGALG00000012802	26.8398	-6.03182	1.24869	-4.83053	1.36167e-06	3.48423e-05	F13A1	2	65009436	65078561	coagulation factor XIII A chain [Source:NCBI gene;Acc:395420]
1232	ENSGALG00000053994	8.14787	-6.38698	1.33071	-4.79967	1.5893e-06	4.0545e-05	ENSGALG00000053994	6	28301127	28316590
1235	ENSGALG00000054057	595.468	-1.16728	0.243508	-4.79358	1.63833e-06	4.17332e-05	ENSGALG00000054057	3	51757870	51768812
119	ENSGALG00000004252	37.3552	-4.54325	0.948349	-4.7907	1.66204e-06	4.2274e-05	ENSGALG00000004252	28	5030693	5034171	cathepsin L1-like [Source:NCBI gene;Acc:420160]
84	ENSGALG00000003073	442.138	-1.13528	0.23706	-4.78898	1.67634e-06	4.25741e-05	RHOBTB1	6	9336702	9386648	Rho related BTB domain containing 1 [Source:NCBI gene;Acc:423664]
1237	ENSGALG00000054080	44.4527	-3.78366	0.79115	-4.78248	1.7315e-06	4.38439e-05	RIPPLY3	1	108324987	108331087	ripply transcriptional repressor 3 [Source:NCBI gene;Acc:101749102]
587	ENSGALG00000017362	60.8421	-3.91038	0.817966	-4.78061	1.74762e-06	4.41866e-05	HAVCR1	13	12143095	12173099	hepatitis A virus cellular receptor 1 [Source:NCBI gene;Acc:416249]
172	ENSGALG00000005643	56.7467	-2.83505	0.593891	-4.77369	1.80885e-06	4.55991e-05	LYVE1	5	9149552	9160157	lymphatic vessel endothelial hyaluronan receptor 1 [Source:NCBI gene;Acc:423038]
654	ENSGALG00000026970	140.039	-3.46669	0.727328	-4.76633	1.87609e-06	4.72242e-05	ENSGALG00000026970	5	1814210	1815550	interferon-induced transmembrane protein 1-like [Source:NCBI gene;Acc:770612]
818	ENSGALG00000034587	17.8819	-4.44651	0.933139	-4.76511	1.88749e-06	4.74409e-05	ENSGALG00000034587	3	74612334	74832219
631	ENSGALG00000025935	9.2881	-5.45657	1.14714	-4.75668	1.96798e-06	4.93912e-05	XPNPEP2	4	1638475	1643187	X-prolyl aminopeptidase (aminopeptidase P) 2, membrane-bound [Source:NCBI gene;Acc:422137]
430	ENSGALG00000012481	189.92	-2.54336	0.534956	-4.75433	1.99105e-06	4.98862e-05	TNFAIP6	7	35127799	35141587	TNF alpha induced protein 6 [Source:NCBI gene;Acc:424315]
788	ENSGALG00000033051	35.8025	-2.2765	0.478853	-4.75407	1.99357e-06	4.98862e-05	CAMK1D	1	6924409	7137720	calcium/calmodulin dependent protein kinase ID [Source:NCBI gene;Acc:425522]
1084	ENSGALG00000049007	17.3264	-5.47956	1.15308	-4.75209	2.01321e-06	5.03037e-05	ENSGALG00000049007	19	7786929	7793982
671	ENSGALG00000027788	1442.84	-1.18163	0.249421	-4.7375	2.16374e-06	5.38278e-05	CPE	4	23889262	23935926	carboxypeptidase E [Source:NCBI gene;Acc:422424]
362	ENSGALG00000010881	44.5324	-3.70159	0.783518	-4.72432	2.30885e-06	5.72702e-05	ASB2	5	45556294	45580842	ankyrin repeat and SOCS box containing 2 [Source:NCBI gene;Acc:423428]
571	ENSGALG00000017034	275.762	-2.4131	0.51088	-4.72342	2.31915e-06	5.7442e-05	FOXO1	1	171900251	171963536	forkhead box O1 [Source:NCBI gene;Acc:374231]
652	ENSGALG00000026853	7.65559	-6.30967	1.33648	-4.72113	2.34541e-06	5.79525e-05	FGF3	5	17872481	17877619	fibroblast growth factor 3 [Source:NCBI gene;Acc:396267]
853	ENSGALG00000036306	63.9406	-3.05506	0.647526	-4.71806	2.38105e-06	5.87189e-05	ENSGALG00000036306	2	67390638	67439725
392	ENSGALG00000011488	345.968	-1.40373	0.297547	-4.71766	2.38572e-06	5.87489e-05	CMTM7	2	40345059	40372785	CKLF like MARVEL transmembrane domain containing 7 [Source:NCBI gene;Acc:420666]
12	ENSGALG00000000498	32.5128	-4.06036	0.86173	-4.71187	2.45451e-06	6.03554e-05	ACE	27	5066557	5082805	angiotensin I converting enzyme [Source:NCBI gene;Acc:419953]
701	ENSGALG00000029301	184.811	-1.55304	0.32983	-4.7086	2.49429e-06	6.12451e-05	BMP2	3	15202203	15229780	bone morphogenetic protein 2 [Source:NCBI gene;Acc:378779]
1131	ENSGALG00000050508	37.7066	-3.36861	0.715703	-4.70672	2.51734e-06	6.15693e-05	NOS3	2	351436	367741	nitric oxide synthase, endothelial-like [Source:NCBI gene;Acc:107057170]
810	ENSGALG00000034196	451.108	-2.03554	0.432581	-4.70558	2.53151e-06	6.18023e-05	WNT2B	26	3495149	3506642	Wnt family member 2B [Source:NCBI gene;Acc:374243]
272	ENSGALG00000008591	303.179	-1.18531	0.252052	-4.70265	2.56804e-06	6.25148e-05	CACNB2	2	19119896	19343839	calcium voltage-gated channel auxiliary subunit beta 2 [Source:NCBI gene;Acc:428420]
1171	ENSGALG00000051874	51.9933	-2.57736	0.548268	-4.70091	2.5901e-06	6.29616e-05	ENSGALG00000051874	6	13048969	13052540
275	ENSGALG00000008638	10.0824	-5.45296	1.16021	-4.69997	2.60199e-06	6.31018e-05	MMR1L3	2	19497094	19526728	macrophage mannose receptor 1-like 3 [Source:NCBI gene;Acc:420515]
99	ENSGALG00000003642	3022.67	-1.71468	0.364835	-4.69987	2.60328e-06	6.31018e-05	PDGFA	14	2394173	2416757	platelet derived growth factor subunit A [Source:NCBI gene;Acc:374196]
1194	ENSGALG00000052691	23.5422	-2.87545	0.612051	-4.69806	2.62647e-06	6.35732e-05	ENSGALG00000052691	2	58157264	58178315
592	ENSGALG00000019147	7.48563	-5.6854	1.21362	-4.68465	2.80443e-06	6.77844e-05	ENSGALG00000019147	1	130499848	130512773	granulocyte-macrophage colony-stimulating factor receptor subunit alpha-like [Source:NCBI gene;Acc:418667]
877	ENSGALG00000037989	174.686	-1.41941	0.303028	-4.6841	2.81196e-06	6.78698e-05	IL10RB	1	106593970	106604799	interleukin 10 receptor subunit beta [Source:NCBI gene;Acc:395663]
595	ENSGALG00000019552	33.8044	-5.42599	1.15872	-4.68276	2.83041e-06	6.81221e-05	SERPINB10	2	67665297	67674062	serpin family B member 2 [Source:NCBI gene;Acc:420896]
1023	ENSGALG00000046819	162.693	-2.55711	0.546751	-4.67692	2.91223e-06	6.9795e-05	ENSGALG00000046819	2	98023751	98033989
73	ENSGALG00000002645	126.335	-2.3786	0.508785	-4.67506	2.93873e-06	7.03312e-05	PIWIL1	15	3630416	3647097	piwi like RNA-mediated gene silencing 1 [Source:NCBI gene;Acc:416804]
254	ENSGALG00000008193	162.29	-2.7027	0.578197	-4.67437	2.9486e-06	7.04681e-05	RELN	1	13185663	13457234	reelin [Source:NCBI gene;Acc:427850]
959	ENSGALG00000042077	56.3491	-4.31538	0.923374	-4.6735	2.96116e-06	7.06496e-05	HIC1	19	5668833	5673549	HIC ZBTB transcriptional repressor 1 [Source:NCBI gene;Acc:396164]
382	ENSGALG00000011298	2171.41	-1.75075	0.375052	-4.66802	3.04121e-06	7.22755e-05	RARB	2	37462364	37785654	retinoic acid receptor beta [Source:NCBI gene;Acc:396266]
967	ENSGALG00000042626	141.42	-2.56539	0.55008	-4.66368	3.10605e-06	7.36107e-05	SYT4	Z	3410646	3419037	synaptotagmin 4 [Source:NCBI gene;Acc:422960]
1051	ENSGALG00000047577	207.067	-1.11937	0.240241	-4.65937	3.17182e-06	7.50649e-05	ENSGALG00000047577	5	46488214	46548179
207	ENSGALG00000006583	1410.54	-2.32302	0.499869	-4.64726	3.3637e-06	7.93853e-05	LSP1P1	5	14250735	14289860	lymphocyte-specific protein 1 pseudogene 1 [Source:NCBI gene;Acc:374254]
995	ENSGALG00000044799	59.0205	-3.49063	0.753229	-4.63421	3.58299e-06	8.44433e-05	VSIG4	4	268905	277022	V-set and immunoglobulin domain containing 4 [Source:NCBI gene;Acc:422170]
914	ENSGALG00000039436	9.99544	-4.3906	0.947936	-4.63175	3.62595e-06	8.53378e-05	DLX2	7	17833099	17834041	distal-less homeobox 2 [Source:NCBI gene;Acc:107053847]
1024	ENSGALG00000046860	10.5585	-6.79347	1.46816	-4.6272	3.70636e-06	8.68697e-05	ENSGALG00000046860	2	30437240	30461872
1199	ENSGALG00000052922	37.3039	-4.83507	1.0449	-4.6273	3.70458e-06	8.68697e-05	ENSGALG00000052922	1	105065152	105086755
689	ENSGALG00000028673	122.397	-1.63734	0.353816	-4.62767	3.69801e-06	8.68697e-05	MARCHF3	Z	56447630	56473532	membrane associated ring-CH-type finger 3 [Source:NCBI gene;Acc:768965]
747	ENSGALG00000031010	32.9795	-3.55467	0.769753	-4.61793	3.87591e-06	9.07186e-05	OLIG2	1	106522741	106524533	oligodendrocyte lineage transcription factor 2 [Source:NCBI gene;Acc:428612]
781	ENSGALG00000032717	132.194	-5.42109	1.17426	-4.61661	3.90062e-06	9.11717e-05	CCL4	19	539445	570383	chemokine (C-C motif) ligand 4 [Source:NCBI gene;Acc:395551]
1197	ENSGALG00000052783	12.7262	-4.63051	1.00334	-4.6151	3.92902e-06	9.17094e-05	ENSGALG00000052783	4	74109006	74125653
198	ENSGALG00000006409	2640.02	-1.3862	0.300526	-4.61259	3.97678e-06	9.26971e-05	PODXL	1	3688056	3728758	podocalyxin like [Source:NCBI gene;Acc:395755]
394	ENSGALG00000011537	487.957	-1.057	0.229186	-4.612	3.98818e-06	9.28357e-05	PDE10A	3	43276034	43439484	phosphodiesterase 10A [Source:NCBI gene;Acc:421574]
637	ENSGALG00000026081	3087.82	-1.73121	0.375422	-4.61137	4.00021e-06	9.29885e-05	RBM38	20	11615331	11629002	RNA binding motif protein 38 [Source:NCBI gene;Acc:768866]
709	ENSGALG00000029669	67.0122	-4.7647	1.03354	-4.61007	4.02528e-06	9.34436e-05	C1QC	21	6076987	6078857	complement C1q C chain [Source:NCBI gene;Acc:419503]
928	ENSGALG00000040336	16.9808	-4.46822	0.969681	-4.60793	4.06707e-06	9.42851e-05	ENSGALG00000040336	25	3761139	3764402
1238	ENSGALG00000054138	312.779	-2.08121	0.451708	-4.60741	4.0772e-06	9.43186e-05	ENSGALG00000054138	4	37348731	37502820
665	ENSGALG00000027587	10.0442	-6.75256	1.46777	-4.60056	4.21355e-06	9.72833e-05	ENSGALG00000027587	28	2646870	2647955	leucine rich alpha-2-glycoprotein 1 [Source:NCBI gene;Acc:100858066]
924	ENSGALG00000040241	185.086	-2.69891	0.586948	-4.5982	4.26148e-06	9.82565e-05	NTRK3	10	13669102	13847266	neurotrophic receptor tyrosine kinase 3 [Source:NCBI gene;Acc:396081]
132	ENSGALG00000004491	41.2622	-3.04831	0.663014	-4.59766	4.2726e-06	9.83043e-05	DMGDH	Z	22452215	22497335	dimethylglycine dehydrogenase [Source:NCBI gene;Acc:416370]
20	ENSGALG00000001136	4946.25	-2.34976	0.511826	-4.59093	4.41268e-06	0.000101058	ENSGALG00000001136	21	1417763	1419447	hairy and enhancer of split 5-like [Source:NCBI gene;Acc:419390]
1050	ENSGALG00000047571	10.6672	-6.68471	1.45635	-4.59003	4.43177e-06	0.000101359	ENSGALG00000047571	5	54584662	54594417
823	ENSGALG00000034673	424.638	-2.14169	0.466902	-4.58701	4.49643e-06	0.000102562	HTRA3	4	80855311	80877258	HtrA serine peptidase 3 [Source:NCBI gene;Acc:422868]
790	ENSGALG00000033091	471.67	-2.04341	0.446131	-4.58029	4.64341e-06	0.000105773	RUNX1T1	2	124950602	125056942	RUNX1 translocation partner 1 [Source:NCBI gene;Acc:395503]
399	ENSGALG00000011740	799.94	-2.71282	0.593526	-4.57069	4.86128e-06	0.000110588	MGP	1	48028649	48034022	matrix Gla protein [Source:NCBI gene;Acc:395912]
992	ENSGALG00000044485	33.2727	-4.3622	0.95606	-4.56268	5.05038e-06	0.000114736	F2RL3	28	4357088	4359894	F2R like thrombin/trypsin receptor 3 [Source:NCBI gene;Acc:420139]
986	ENSGALG00000043918	65.182	-2.33316	0.512036	-4.55664	5.1979e-06	0.000117773	ENSGALG00000043918	Z	22706176	22714516
728	ENSGALG00000030376	3276.93	-1.54659	0.339444	-4.55623	5.20792e-06	0.000117843	DHRS3	21	5314485	5343907	dehydrogenase/reductase 3 [Source:NCBI gene;Acc:419480]
233	ENSGALG00000007356	37.1567	-2.36827	0.520093	-4.55355	5.27475e-06	0.000119197	MAP3K8	2	15014348	15032488	mitogen-activated protein kinase kinase kinase 8 [Source:NCBI gene;Acc:420479]
723	ENSGALG00000030195	134.7	-1.68409	0.370107	-4.55028	5.35733e-06	0.000120902	ENSGALG00000030195	1	72032827	72100787
447	ENSGALG00000013568	52.2009	-3.2736	0.719507	-4.54978	5.37023e-06	0.000121033	NR4A3	2	89365079	89385555	nuclear receptor subfamily 4 group A member 3 [Source:NCBI gene;Acc:420996]
480	ENSGALG00000014858	258.104	-3.1524	0.69292	-4.54944	5.37878e-06	0.000121065	ADCYAP1	2	101835010	101839411	adenylate cyclase activating polypeptide 1 [Source:NCBI gene;Acc:408251]
263	ENSGALG00000008427	12.3474	-5.32319	1.17181	-4.5427	5.55388e-06	0.000124841	GNAT3	1	11413084	11443325	G protein subunit alpha transducin 3 [Source:NCBI gene;Acc:427851]
409	ENSGALG00000012021	24.9641	-6.19082	1.36291	-4.54235	5.56305e-06	0.000124882	ENSGALG00000012021	5	55140639	55150916	potassium channel, subfamily K, member 4 [Source:NCBI gene;Acc:423536]
1162	ENSGALG00000051595	10.9698	-4.43386	0.976383	-4.54111	5.59599e-06	0.000125291	ENSGALG00000051595	31	5815164	5817830
242	ENSGALG00000007703	151.948	-1.85074	0.407544	-4.54119	5.59382e-06	0.000125291	ENSGALG00000007703	4	12171879	12187890	ligand of Numb protein X 2-like [Source:NCBI gene;Acc:422320]
821	ENSGALG00000034649	2101.38	-1.32326	0.291975	-4.53211	5.83986e-06	0.00013058	TOX3	11	5223979	5345307	TOX high mobility group box family member 3 [Source:NCBI gene;Acc:415724]
1132	ENSGALG00000050522	8.8149	-4.57422	1.01139	-4.52272	6.10509e-06	0.000136152	ENSGALG00000050522	Z	60668950	60673491
201	ENSGALG00000006482	27.0241	-3.35317	0.742964	-4.51323	6.38476e-06	0.000142017	FAH	10	13008297	13019135	fumarylacetoacetate hydrolase [Source:NCBI gene;Acc:415482]
237	ENSGALG00000007608	511.945	-1.74375	0.386854	-4.50751	6.55933e-06	0.00014533	ARHGEF9	4	11685188	11872215	Cdc42 guanine nucleotide exchange factor 9 [Source:NCBI gene;Acc:422315]
313	ENSGALG00000009573	9.855	-5.949	1.32189	-4.50037	6.78364e-06	0.000150105	ANXA10	4	24927202	24945212	annexin A10 [Source:NCBI gene;Acc:770326]
506	ENSGALG00000015377	2899.59	-1.46337	0.325214	-4.4997	6.80493e-06	0.00015038	PHLDB2	1	89725242	89805852	pleckstrin homology like domain family B member 2 [Source:NCBI gene;Acc:418418]
266	ENSGALG00000008486	2407.29	-1.40293	0.313061	-4.48132	7.41816e-06	0.000163719	CACNA2D1	1	10375977	10734880	calcium voltage-gated channel auxiliary subunit alpha2delta 1 [Source:NCBI gene;Acc:768444]
882	ENSGALG00000038162	89.7478	-2.8226	0.630004	-4.48029	7.45405e-06	0.000164298	FAM26E	3	63853190	63861087	family with sequence similarity 26 member E [Source:NCBI gene;Acc:769904]
1173	ENSGALG00000051911	6.38921	-6.04952	1.35144	-4.47635	7.59317e-06	0.000167148	ENSGALG00000051911	11	17251686	17255484
757	ENSGALG00000031667	5151.05	-1.3921	0.311019	-4.47593	7.60786e-06	0.000167255	ENSGALG00000031667	3	336939	358651
310	ENSGALG00000009530	1207.81	-1.21713	0.272002	-4.47469	7.65214e-06	0.000168011	PDZRN4	1	29166774	29412777	PDZ domain containing ring finger 4 [Source:NCBI gene;Acc:417787]
328	ENSGALG00000009845	6.25886	-6.05364	1.3545	-4.46928	7.84824e-06	0.000171873	GJD2	5	32502596	32505180	gap junction protein delta 2 [Source:NCBI gene;Acc:395273]
977	ENSGALG00000043172	697.1	-1.74865	0.391322	-4.46857	7.87432e-06	0.000172223	CLVS1	2	113184668	113281852	clavesin 1 [Source:NCBI gene;Acc:421141]
1040	ENSGALG00000047297	10.1415	-6.764	1.51394	-4.46783	7.90188e-06	0.000172604	PROK1	26	1422754	1431787	prokineticin 1 [Source:NCBI gene;Acc:428257]
682	ENSGALG00000028304	66.0207	-4.30937	0.965146	-4.46499	8.00709e-06	0.000174678	MMR1L4	2	19542337	19568271	macrophage mannose receptor 1-like 4 [Source:NCBI gene;Acc:771888]
542	ENSGALG00000016443	741.546	-2.00361	0.448782	-4.46456	8.02347e-06	0.000174811	HPCAL1	3	96721221	96773216	hippocalcin like 1 [Source:NCBI gene;Acc:396161]
29	ENSGALG00000001319	77.3404	-1.90679	0.427191	-4.46355	8.06134e-06	0.000175411	CAMK1G	26	3099869	3114498	calcium/calmodulin-dependent protein kinase IG [Source:NCBI gene;Acc:419859]
78	ENSGALG00000002816	195.348	-3.17091	0.710701	-4.46166	8.13257e-06	0.000176735	STK10	13	9525284	9568153	serine/threonine kinase 10 [Source:NCBI gene;Acc:416204]
982	ENSGALG00000043690	229.291	-2.45907	0.551678	-4.45743	8.2948e-06	0.000179802	ECRG4	1	136717949	136721234	chromosome 1 open reading frame, human C2orf40 [Source:NCBI gene;Acc:771055]
477	ENSGALG00000014824	1116.46	-2.72718	0.611963	-4.45645	8.33296e-06	0.000180399	PTGER4	Z	12839346	12850017	prostaglandin E receptor 4 [Source:NCBI gene;Acc:427183]
1060	ENSGALG00000048018	29.927	-2.5526	0.573042	-4.45447	8.41006e-06	0.000181837	ENSGALG00000048018	3	41364669	41384802
1038	ENSGALG00000047228	9.39554	-4.33669	0.974066	-4.45215	8.50143e-06	0.000183579	ENSGALG00000047228	5	10076873	10089423
357	ENSGALG00000010769	55.6929	-3.04242	0.683414	-4.4518	8.51535e-06	0.000183647	HPGD	4	43759687	43785536	hydroxyprostaglandin dehydrogenase 15-(NAD) [Source:NCBI gene;Acc:422567]
1222	ENSGALG00000053626	7.38265	-5.59093	1.25806	-4.44408	8.82705e-06	0.000190128	ENSGALG00000053626	31	3200114	3202596	natural cytotoxicity triggering receptor 1-like [Source:NCBI gene;Acc:107050390]
98	ENSGALG00000003580	7075.97	-1.68664	0.37956	-4.44368	8.84334e-06	0.000190238	MMP2	11	3706912	3741657	matrix metallopeptidase 2 [Source:NCBI gene;Acc:386583]
694	ENSGALG00000029056	14.9266	-4.16433	0.937993	-4.43962	9.01171e-06	0.000193615	ENSGALG00000029056	Z	20906665	20934278	interleukin-31 receptor subunit alpha-like [Source:NCBI gene;Acc:101749460]
848	ENSGALG00000036111	436.924	-1.2649	0.285453	-4.4312	9.37112e-06	0.00020083	ITM2C	9	5541385	5557609	integral membrane protein 2C [Source:NCBI gene;Acc:424831]
1019	ENSGALG00000046720	49.9786	-2.61682	0.590596	-4.43081	9.38806e-06	0.00020094	ENSGALG00000046720	Z	13587020	13588805
958	ENSGALG00000041834	34.2801	-2.54377	0.574266	-4.42961	9.44057e-06	0.00020181	AEBP1	22	5268107	5279496	AE binding protein 1 [Source:NCBI gene;Acc:100859431]
1147	ENSGALG00000050997	152.719	-2.56376	0.578976	-4.42809	9.50691e-06	0.000202973	ENSGALG00000050997	1	101814019	101815542
897	ENSGALG00000038848	9.08902	-5.42405	1.22563	-4.42552	9.62121e-06	0.000204899	MSX2	13	10514513	10519859	msh homeobox 2 [Source:NCBI gene;Acc:395245]
1154	ENSGALG00000051434	18.1638	-4.13719	0.934818	-4.42566	9.61473e-06	0.000204899	ENSGALG00000051434	3	65469698	65479635
1240	ENSGALG00000054196	6.67184	-6.13444	1.38653	-4.4243	9.67552e-06	0.000205798	ENSGALG00000054196	19	4954691	4955870	chemokine [Source:NCBI gene;Acc:771679]
173	ENSGALG00000005688	75.5907	-3.16667	0.7161	-4.42211	9.77421e-06	0.000207638	DNASE1L3	12	9331542	9335224	deoxyribonuclease 1 like 3 [Source:NCBI gene;Acc:416008]
566	ENSGALG00000016992	32.2768	-4.4357	1.00622	-4.4083	1.04187e-05	0.000221052	HTR2A	1	169670496	169697156	5-hydroxytryptamine receptor 2A [Source:NCBI gene;Acc:428070]
525	ENSGALG00000015826	33.2786	-2.97433	0.674834	-4.4075	1.0457e-05	0.00022159	HTR1E	3	76631645	76632760	5-hydroxytryptamine receptor 1E [Source:NCBI gene;Acc:771973]
786	ENSGALG00000032997	47.7286	-2.33654	0.531099	-4.39945	1.08527e-05	0.000229118	EMILIN2	2	101038793	101069808	elastin microfibril interfacer 2 [Source:NCBI gene;Acc:421058]
830	ENSGALG00000035094	20.2305	-3.05605	0.696421	-4.38822	1.14283e-05	0.00024097	CDH17	2	125879843	125906330	cadherin 17 [Source:NCBI gene;Acc:420225]
269	ENSGALG00000008544	33.317	-2.83459	0.646418	-4.38507	1.15949e-05	0.000244182	SLC8A1	3	16420525	16490003	solute carrier family 8 member A1 [Source:NCBI gene;Acc:395760]
832	ENSGALG00000035185	63.0965	-2.03861	0.465168	-4.38251	1.17318e-05	0.000246759	ENSGALG00000035185	19	979982	986427	septin 4 [Source:NCBI gene;Acc:770762]
730	ENSGALG00000030442	8.76484	-5.78372	1.32036	-4.3804	1.18459e-05	0.000248596	FOXC1	2	66980694	66982274	forkhead box C1 [Source:NCBI gene;Acc:395856]
1140	ENSGALG00000050840	161.914	-2.10393	0.481077	-4.37337	1.22341e-05	0.000256373	APCDD1	2	98307894	98337161	APC down-regulated 1 [Source:NCBI gene;Acc:426765]
854	ENSGALG00000036390	122.832	-2.65549	0.607632	-4.37023	1.24114e-05	0.00025977	PPP1R17	2	48424506	48443357	protein phosphatase 1 regulatory subunit 17 [Source:NCBI gene;Acc:420753]
400	ENSGALG00000011803	47.8405	-3.56152	0.815482	-4.36737	1.2575e-05	0.000262869	EMP1	1	48327303	48341580	epithelial membrane protein 1 [Source:NCBI gene;Acc:417964]
938	ENSGALG00000040761	154.645	-2.11279	0.484562	-4.3602	1.29944e-05	0.00027064	DRD4	5	785916	791818	dopamine receptor D4 [Source:NCBI gene;Acc:423016]
553	ENSGALG00000016767	34.4598	-2.43137	0.557978	-4.35747	1.31574e-05	0.000273699	AFF3	1	133973567	134294259	AF4/FMR2 family member 3 [Source:NCBI gene;Acc:418705]
298	ENSGALG00000009355	21.9286	-2.79315	0.642087	-4.35012	1.36065e-05	0.000282696	ENSGALG00000009355	9	19935349	19943732	claudin 11 [Source:NCBI gene;Acc:424990]
1221	ENSGALG00000053621	44.3891	-2.23378	0.513703	-4.3484	1.37136e-05	0.000284227	ENSGALG00000053621	5	30051407	30193255
578	ENSGALG00000017190	123.121	-1.75345	0.403296	-4.34779	1.37518e-05	0.000284672	CEP126	1	184104312	184140429	centrosomal protein 126 [Source:NCBI gene;Acc:100859489]
776	ENSGALG00000032598	29.8954	-3.58453	0.825546	-4.34201	1.41186e-05	0.000291556	MYO1A	33	6846579	6855524	myosin IA [Source:NCBI gene;Acc:396072]
372	ENSGALG00000011205	32.4428	-2.04752	0.471553	-4.34208	1.4114e-05	0.000291556	SMOC2	3	41691462	41825582	SPARC related modular calcium binding 2 [Source:NCBI gene;Acc:421559]
696	ENSGALG00000029195	19.8282	-4.1586	0.958387	-4.33917	1.43023e-05	0.000294991	STK32A	13	18677413	18699290	serine/threonine kinase 32A [Source:NCBI gene;Acc:416351]
1155	ENSGALG00000051457	34.9499	-1.88271	0.434318	-4.33487	1.45849e-05	0.000300457	ENSGALG00000051457	12	10729097	10749292
632	ENSGALG00000025937	50.8812	-3.6542	0.84361	-4.33163	1.48012e-05	0.000304176	FXYD6	24	5408192	5416185	FXYD domain containing ion transport regulator 6 [Source:NCBI gene;Acc:770406]
370	ENSGALG00000011145	48.7503	-2.62976	0.607403	-4.32951	1.49441e-05	0.000306742	TRIL	2	33525854	33528127	TLR4 interactor with leucine rich repeats [Source:NCBI gene;Acc:428436]
212	ENSGALG00000006708	131.3	-1.80593	0.417723	-4.32328	1.53725e-05	0.000314397	ENSGALG00000006708	13	14943967	14982567	collagen type XXIII alpha 1 chain [Source:NCBI gene;Acc:425481]
16	ENSGALG00000000639	222.623	-2.70957	0.626831	-4.32264	1.54173e-05	0.000314935	LRRN2	26	1842480	1844570	leucine rich repeat neuronal 2 [Source:NCBI gene;Acc:428261]
567	ENSGALG00000016994	304.903	-1.13291	0.262887	-4.30951	1.63618e-05	0.000333828	NUDT15	1	169993419	170000774	nudix hydrolase 15 [Source:NCBI gene;Acc:418858]
1048	ENSGALG00000047562	49.34	-1.86601	0.433053	-4.30897	1.64015e-05	0.000334236	ENSGALG00000047562	3	47365036	47439826
733	ENSGALG00000030588	44.0809	-2.01745	0.468293	-4.30809	1.64671e-05	0.000335173	GALNTL6	4	42753708	43184699	polypeptide N-acetylgalactosaminyltransferase-like 6 [Source:NCBI gene;Acc:422560]
746	ENSGALG00000030991	8.74523	-6.38132	1.48283	-4.30348	1.68136e-05	0.000341817	IRX1	2	87109992	87114778	iroquois homeobox 1 [Source:NCBI gene;Acc:374185]
915	ENSGALG00000039447	55.8095	-3.85063	0.894978	-4.30248	1.68895e-05	0.00034254	KRT23	27	7349549	7359237	keratin 23 [Source:NCBI gene;Acc:420044]
526	ENSGALG00000015908	1837.23	-1.44269	0.335924	-4.2947	1.74931e-05	0.000353938	COL12A1	3	80804845	80905035	collagen type XII alpha 1 chain [Source:NCBI gene;Acc:395875]
773	ENSGALG00000032469	37.8841	-2.05979	0.479654	-4.29432	1.75226e-05	0.000354115	ARHGAP45	28	3019600	3031885	Rho GTPase activating protein 45 [Source:NCBI gene;Acc:420102]
270	ENSGALG00000008546	773.282	-1.27087	0.296042	-4.29288	1.76368e-05	0.000355999	FGD5	12	20187838	20274748	FYVE, RhoGEF and PH domain containing 5 [Source:NCBI gene;Acc:416130]
185	ENSGALG00000005978	7.79171	-5.64549	1.3161	-4.28956	1.7903e-05	0.000360795	RBP3	6	18815478	18829935	retinol binding protein 3 [Source:NCBI gene;Acc:395553]
219	ENSGALG00000006891	294.179	-1.96662	0.458713	-4.28726	1.80888e-05	0.000363828	ITIH5	1	4720811	4767090	inter-alpha-trypsin inhibitor heavy chain family member 5 [Source:NCBI gene;Acc:419111]
223	ENSGALG00000007001	148.634	-6.36169	1.48443	-4.28562	1.82229e-05	0.000366094	TLR4	17	3938812	3944462	toll like receptor 4 [Source:NCBI gene;Acc:417241]
998	ENSGALG00000045350	157.503	-2.73978	0.639936	-4.28133	1.85779e-05	0.000372784	ENSGALG00000045350	4	16632507	16671022	KIAA1210 [Source:NCBI gene;Acc:422374]
539	ENSGALG00000016384	54.9561	-2.11992	0.495698	-4.27664	1.89737e-05	0.000380278	MYT1L	3	92994427	93120877	myelin transcription factor 1 like [Source:NCBI gene;Acc:421915]
765	ENSGALG00000032181	545.908	-2.74001	0.641167	-4.27347	1.92455e-05	0.000385272	LRP4	5	23544732	23622789	LDL receptor related protein 4 [Source:NCBI gene;Acc:423189]
309	ENSGALG00000009514	615.778	-1.09326	0.256167	-4.26776	1.97443e-05	0.000394792	NRCAM	1	28704251	28843445	neuronal cell adhesion molecule [Source:NCBI gene;Acc:396202]
891	ENSGALG00000038636	231.576	-3.38904	0.794266	-4.26688	1.98224e-05	0.00039589	LAPTM5	23	380586	395018	lysosomal protein transmembrane 5 [Source:NCBI gene;Acc:419552]
614	ENSGALG00000022875	6.93859	-6.22351	1.46048	-4.26128	2.0326e-05	0.000404996	ENSGALG00000022875	2	98074041	98078558	myelin oligodendrocyte glycoprotein [Source:NCBI gene;Acc:421050]
1120	ENSGALG00000049945	7.73129	-4.58176	1.07592	-4.25848	2.05822e-05	0.000409623	ENSGALG00000049945	7	122700	131432
257	ENSGALG00000008293	377.3	-2.28899	0.538305	-4.25222	2.11666e-05	0.000420761	SH3PXD2A	6	24766109	24990507	SH3 and PX domains 2A [Source:NCBI gene;Acc:423876]
25	ENSGALG00000001181	168.016	-1.8032	0.424108	-4.25176	2.12101e-05	0.000421132	KCNJ5	24	1097586	1142577	Potassium inwardly rectifying channel subfamily J member 5 [Source:NCBI gene;Acc:395925]
1241	ENSGALG00000054197	7.24509	-5.1041	1.20078	-4.25066	2.13146e-05	0.000422714	ENSGALG00000054197	6	32698518	32708507
561	ENSGALG00000016954	59.1959	-1.56959	0.369591	-4.24684	2.16808e-05	0.000428978	RGCC	1	167287899	167297490	regulator of cell cycle [Source:NCBI gene;Acc:418833]
259	ENSGALG00000008306	8.41657	-5.2997	1.24819	-4.24591	2.1771e-05	0.000430261	FGL2	1	12915252	12921296	fibrinogen like 2 [Source:NCBI gene;Acc:768821]
1025	ENSGALG00000046863	38.5484	-2.71023	0.638373	-4.24552	2.18087e-05	0.000430507	ENSGALG00000046863	Z	18653776	18852526
1217	ENSGALG00000053536	36.7412	-1.97403	0.46529	-4.24258	2.20962e-05	0.000435172	ENSGALG00000053536	20	11588452	11608876
1181	ENSGALG00000052279	32.4705	-3.57314	0.842895	-4.23912	2.24394e-05	0.000441421	ENSGALG00000052279	1	99228547	99343608
453	ENSGALG00000013640	187.391	-1.54507	0.364963	-4.23349	2.3009e-05	0.000451582	MBP	2	90467903	90576864	myelin basic protein [Source:NCBI gene;Acc:396217]
315	ENSGALG00000009604	17.3202	-2.56904	0.608468	-4.22214	2.41992e-05	0.000472759	DBX2	1	30661406	30681723	developing brain homeobox 2 [Source:NCBI gene;Acc:417801]
515	ENSGALG00000015528	76.1956	-1.99526	0.47371	-4.21198	2.5314e-05	0.000493971	JAKMIP1	4	79331087	79416639	janus kinase and microtubule interacting protein 1 [Source:NCBI gene;Acc:422854]
570	ENSGALG00000017017	616.721	-4.58152	1.08872	-4.20818	2.57433e-05	0.000501773	SERPINE3	1	171398869	171415010	serpin family E member 3 [Source:NCBI gene;Acc:418875]
411	ENSGALG00000012111	139.568	-2.7695	0.658894	-4.20325	2.63111e-05	0.000512253	TMEM37	7	28370913	28374010	transmembrane protein 37 [Source:NCBI gene;Acc:770956]
1163	ENSGALG00000051635	34.2072	-1.99953	0.476657	-4.1949	2.72986e-05	0.000530267	ENSGALG00000051635	17	3587444	3588185
668	ENSGALG00000027707	104.716	-5.38085	1.2835	-4.19231	2.76127e-05	0.000535755	ESM1	Z	16626076	16634702	endothelial cell specific molecule 1 [Source:NCBI gene;Acc:430807]
1074	ENSGALG00000048635	6.33875	-5.96582	1.42354	-4.19082	2.77949e-05	0.000538677	ENSGALG00000048635	6	2163229	2272656
225	ENSGALG00000007079	60.8181	-3.62832	0.868746	-4.1765	2.96029e-05	0.000571762	PAPPA	17	3365148	3582266	pappalysin 1 [Source:NCBI gene;Acc:417245]
57	ENSGALG00000002192	139.893	-2.13963	0.513361	-4.16787	3.07455e-05	0.000593157	PTPRC	8	2418766	2492350	protein tyrosine phosphatase, receptor type C [Source:NCBI gene;Acc:386580]
1207	ENSGALG00000053227	10.4375	-3.78685	0.909213	-4.16497	3.11388e-05	0.000600065	ENSGALG00000053227	9	8956513	8974264
448	ENSGALG00000013575	96.6867	-9.37446	2.25479	-4.15758	3.21642e-05	0.000618425	IFI6	2	89717661	89722211	interferon alpha inducible protein 6 [Source:NCBI gene;Acc:403120]
236	ENSGALG00000007419	46.0264	-4.74397	1.14132	-4.15655	3.23095e-05	0.000620517	MASP1	9	15017996	15035605	mannan binding lectin serine peptidase 1 [Source:NCBI gene;Acc:407088]
839	ENSGALG00000035679	92.6118	-2.2219	0.534768	-4.15489	3.25442e-05	0.00062432	LMO1	5	10352793	10399602	LIM domain only 1 (rhombotin 1) [Source:NCBI gene;Acc:100858792]
828	ENSGALG00000035017	266.793	-1.72014	0.414954	-4.14537	3.39271e-05	0.000650117	ENSGALG00000035017	21	2682333	2709511	protein tyrosine phosphatase, non-receptor type 11-like [Source:NCBI gene;Acc:419429]
15	ENSGALG00000000621	123.96	-2.41518	0.583176	-4.14142	3.45166e-05	0.000659927	KANK3	28	971434	981257	KN motif and ankyrin repeat domains 3 [Source:NCBI gene;Acc:428321]
935	ENSGALG00000040730	140.189	-2.15048	0.519355	-4.14067	3.46292e-05	0.000660903	RXRG	8	5512946	5535929	retinoid X receptor gamma [Source:NCBI gene;Acc:396231]
331	ENSGALG00000009915	552.105	-1.22203	0.295688	-4.13283	3.58325e-05	0.000679738	EML4	3	23698626	23850581	echinoderm microtubule associated protein like 4 [Source:NCBI gene;Acc:771345]
965	ENSGALG00000042454	20.8227	-2.76207	0.66925	-4.12711	3.67351e-05	0.00069531	DCDC2	2	57871050	57926992	doublecortin domain containing 2 [Source:NCBI gene;Acc:420821]
200	ENSGALG00000006471	23.8839	-3.48726	0.845309	-4.12543	3.70049e-05	0.00069964	SLCO2A1	9	4734672	4758168	solute carrier organic anion transporter family member 2A1 [Source:NCBI gene;Acc:424862]
417	ENSGALG00000012298	63.7663	-1.67194	0.405721	-4.12091	3.77386e-05	0.000711929	SLC39A8	4	60731764	60752199	solute carrier family 39 member 8 [Source:NCBI gene;Acc:430411]
87	ENSGALG00000003149	148.566	-2.35298	0.572092	-4.11293	3.90662e-05	0.000736158	ENSGALG00000003149	26	4621920	4659150	inositol 1,4,5-trisphosphate receptor type 3 [Source:NCBI gene;Acc:419910]
633	ENSGALG00000025945	42.2796	-3.47954	0.847565	-4.10533	4.03731e-05	0.000759103	AVD	Z	9164659	9166088	avidin [Source:NCBI gene;Acc:396260]
1082	ENSGALG00000048913	13.4722	-4.33252	1.0558	-4.10353	4.069e-05	0.000764218	ENSGALG00000048913	Z	69475241	69493047
705	ENSGALG00000029446	422.399	-1.45367	0.354436	-4.10137	4.10713e-05	0.000770528	ENSGALG00000029446	1	4688854	4719036	transmembrane protein 110-like [Source:NCBI gene;Acc:419112]
216	ENSGALG00000006822	403.533	-1.88698	0.460271	-4.09971	4.13676e-05	0.00077438	PCDH19	4	5208408	5259929	protocadherin 19 [Source:NCBI gene;Acc:422263]
686	ENSGALG00000028560	5.16063	-5.58202	1.36189	-4.09873	4.15427e-05	0.000776802	OC3	1	48037612	48043641	osteocalcin-like protein OC3 [Source:NCBI gene;Acc:417943]
1112	ENSGALG00000049835	611.75	-1.79844	0.438863	-4.09796	4.16801e-05	0.000778517	S1PR3	Z	43447051	43475146	sphingosine-1-phosphate receptor 3 [Source:NCBI gene;Acc:431264]
721	ENSGALG00000030087	20.2771	-3.30686	0.807062	-4.09741	4.17797e-05	0.000779522	ACTL6B	30	937708	943152	actin-like protein 6B-like [Source:NCBI gene;Acc:101747825]
937	ENSGALG00000040755	21.3038	-3.49221	0.852719	-4.09538	4.21483e-05	0.000785538	ANGPT4	20	9893704	9900319	angiopoietin 4 [Source:NCBI gene;Acc:771763]
763	ENSGALG00000031974	10.2084	-6.56294	1.60303	-4.09408	4.23855e-05	0.000789094	ENSGALG00000031974	27	3518937	3523069
123	ENSGALG00000004279	48.3887	-3.14295	0.768231	-4.09115	4.29234e-05	0.000797363	GRIFIN	14	3576892	3579143	galectin-related inter-fiber protein [Source:NCBI gene;Acc:427660]
101	ENSGALG00000003655	343.818	-1.2847	0.314016	-4.0912	4.29153e-05	0.000797363	GAS2	5	3197905	3276726	growth arrest specific 2 [Source:NCBI gene;Acc:422970]
13	ENSGALG00000000585	2377.58	-2.28263	0.559042	-4.08312	4.44356e-05	0.000824555	MYL4	27	5250693	5256162	myosin, light chain 4, alkali; atrial, embryonic [Source:NCBI gene;Acc:396472]
892	ENSGALG00000038671	100.377	-2.32906	0.57047	-4.08271	4.45129e-05	0.00082509	ENSGALG00000038671	18	9873216	9874223	uncharacterized LOC422090 [Source:NCBI gene;Acc:422090]
846	ENSGALG00000035981	15.5916	-3.27055	0.801379	-4.08115	4.4813e-05	0.000828846	NOTO	4	89715756	89719228	notochord homeobox [Source:NCBI gene;Acc:396302]
681	ENSGALG00000028273	7.82127	-6.37555	1.563	-4.07905	4.52204e-05	0.000835029	HBE1	1	197283325	197284551	hemoglobin subunit epsilon 1 [Source:NCBI gene;Acc:428114]
52	ENSGALG00000002015	92.4882	-1.98144	0.485775	-4.07892	4.52454e-05	0.000835029	SNCG	6	3338993	3346509	synuclein gamma [Source:NCBI gene;Acc:395392]
834	ENSGALG00000035275	17.3461	-2.69797	0.66161	-4.07789	4.54466e-05	0.000837833	ENSGALG00000035275	4	5346739	5428483
559	ENSGALG00000016883	955.864	-1.26947	0.311442	-4.0761	4.57972e-05	0.000842471	DOCK9	1	146109887	146227739	dedicator of cytokinesis 9 [Source:NCBI gene;Acc:418779]
155	ENSGALG00000005209	74.974	-2.08334	0.51128	-4.07475	4.60647e-05	0.000845563	AQP1	2	1186169	1206259	aquaporin 1 [Source:NCBI gene;Acc:420384]
424	ENSGALG00000012421	89.1549	-1.96899	0.483382	-4.07337	4.63374e-05	0.000849334	ARHGAP15	7	32698930	33027332	Rho GTPase activating protein 15 [Source:NCBI gene;Acc:424303]
152	ENSGALG00000005094	15.2034	-5.33992	1.31287	-4.06737	4.75461e-05	0.000868073	GRAPL	14	5564574	5568596	GRB2 related adaptor protein like [Source:NCBI gene;Acc:416523]
540	ENSGALG00000016406	436.421	-1.18704	0.291892	-4.06669	4.76857e-05	0.000869689	RPS6KA3	1	121157720	121225454	ribosomal protein S6 kinase A3 [Source:NCBI gene;Acc:418605]
122	ENSGALG00000004274	49.6633	-2.97128	0.730792	-4.06584	4.78602e-05	0.000871938	TWIST2	7	6157285	6187756	twist family bHLH transcription factor 2 [Source:NCBI gene;Acc:395405]
385	ENSGALG00000011358	4.37165	-5.5148	1.35654	-4.06534	4.79631e-05	0.000872877	WNT6	7	22402840	22410862	Wnt family member 6 [Source:NCBI gene;Acc:395235]
988	ENSGALG00000044071	9.76697	-5.89936	1.45236	-4.06191	4.86721e-05	0.000883889	ABI3	27	6041139	6044622	ABI family member 3 [Source:NCBI gene;Acc:419988]
231	ENSGALG00000007253	249.479	-2.66029	0.655973	-4.0555	5.0028e-05	0.000907544	IL1RAP	9	14006895	14047894	interleukin 1 receptor accessory protein [Source:NCBI gene;Acc:424908]
1062	ENSGALG00000048029	16.4685	-2.78655	0.687669	-4.05217	5.07438e-05	0.000919549	ENSGALG00000048029	Z	9447204	9450366
534	ENSGALG00000016224	214.402	-2.30562	0.569328	-4.04972	5.12786e-05	0.000928252	MAOA	1	112604059	112660963	monoamine oxidase A [Source:NCBI gene;Acc:418563]
64	ENSGALG00000002432	36.1108	-2.49866	0.617366	-4.04729	5.18142e-05	0.00093695	DYDC2	6	5131184	5134863	DPY30 domain containing 2 [Source:NCBI gene;Acc:423627]
801	ENSGALG00000033701	17.0022	-4.42748	1.09501	-4.04333	5.26984e-05	0.000951927	TRHR	2	132483774	132498269	thyrotropin releasing hormone receptor [Source:NCBI gene;Acc:395770]
1177	ENSGALG00000052036	242.46	-2.0516	0.507641	-4.04144	5.31232e-05	0.000958584	ENSGALG00000052036	3	11302095	11314257
114	ENSGALG00000004096	148.908	-1.3892	0.343902	-4.03951	5.35641e-05	0.000965516	CHRNA7	10	7109509	7149541	cholinergic receptor nicotinic alpha 7 subunit [Source:NCBI gene;Acc:374001]
1251	ENSGALG00000054619	33.5232	-3.32889	0.825015	-4.03495	5.46147e-05	0.000982371	GAB2	1	193942684	194025658	GRB2 associated binding protein 2 [Source:NCBI gene;Acc:419027]
922	ENSGALG00000040015	5.22597	-5.19632	1.28867	-4.0323	5.52331e-05	0.000992446	ENSGALG00000040015	4	79278653	79281441
11	ENSGALG00000000441	13.5109	-4.76132	1.18113	-4.03115	5.55055e-05	0.000996288	KCNA10	26	1438259	1442793	potassium voltage-gated channel subfamily A member 10 [Source:NCBI gene;Acc:395116]
666	ENSGALG00000027643	64.828	-3.2356	0.80371	-4.02583	5.67753e-05	0.00101801	RD3L	5	50768169	50771131	retinal degeneration 3-like [Source:NCBI gene;Acc:772190]
658	ENSGALG00000027165	10.2985	-5.89018	1.46402	-4.02329	5.73915e-05	0.00102797	RSFR	6	9958422	9959631	leukocyte ribonuclease A-2 [Source:NCBI gene;Acc:423668]
482	ENSGALG00000014891	1100.71	-1.08115	0.268749	-4.02292	5.748e-05	0.00102848	PELO	Z	15771673	15844372	integrin subunit alpha 1 [Source:NCBI gene;Acc:395951]
474	ENSGALG00000014736	7.84044	-5.02086	1.24818	-4.02253	5.75761e-05	0.00102911	ENSGALG00000014736	1	78552909	78576195	Kell blood group, metallo-endopeptidase [Source:NCBI gene;Acc:418306]
787	ENSGALG00000033012	19.528	-2.57508	0.640249	-4.022	5.77051e-05	0.00103034	SPRY4	13	17915699	17926509	sprouty RTK signaling antagonist 4 [Source:HGNC Symbol;Acc:HGNC:15533]
363	ENSGALG00000010926	15.7648	-5.94173	1.47873	-4.01812	5.86634e-05	0.00104635	SPP1	4	45655850	45659023	secreted phosphoprotein 1 [Source:NCBI gene;Acc:395210]
1032	ENSGALG00000046990	12.0192	-3.51467	0.875148	-4.01609	5.91708e-05	0.00105429	ENSGALG00000046990	2	69588996	69631955
1230	ENSGALG00000053930	37.7463	-2.97271	0.740388	-4.01506	5.94297e-05	0.0010578	ENSGALG00000053930	20	3452871	3469646
366	ENSGALG00000010953	520.505	-1.42765	0.356164	-4.0084	6.1132e-05	0.00108696	KANK4	8	27815241	27824970	KN motif and ankyrin repeat domains 4 [Source:NCBI gene;Acc:424684]
766	ENSGALG00000032190	23.9507	-4.20774	1.0499	-4.00776	6.12983e-05	0.00108878	MICAL1	26	32473	39771	microtubule associated monooxygenase, calponin and LIM domain containing 1 [Source:NCBI gene;Acc:429474]
754	ENSGALG00000031430	13.5661	-4.68916	1.17036	-4.00661	6.15965e-05	0.00109225	ENSGALG00000031430	8	5495630	5502809	selectin E [Source:NCBI gene;Acc:424402]
1088	ENSGALG00000049141	7.98084	-4.14904	1.03622	-4.00402	6.22746e-05	0.00110267	ENSGALG00000049141	4	83746260	83752214
389	ENSGALG00000011450	8.51565	-5.27237	1.31795	-4.00043	6.3227e-05	0.001118	ENSGALG00000011450	13	14271909	14274538	leukotriene C4 synthase-like [Source:NCBI gene;Acc:770665]
893	ENSGALG00000038683	12.7182	-5.2478	1.31186	-4.00026	6.3272e-05	0.001118	ENSGALG00000038683	1	56545979	56551799
837	ENSGALG00000035498	86.1542	-7.02376	1.7565	-3.99872	6.36857e-05	0.00112415	INPP5D	9	1294733	1337979	inositol polyphosphate-5-phosphatase D [Source:NCBI gene;Acc:424745]
79	ENSGALG00000002830	253.387	-1.08924	0.272431	-3.99822	6.38206e-05	0.00112536	NUDT3	26	4383940	4403978	nudix hydrolase 3 [Source:NCBI gene;Acc:419905]
196	ENSGALG00000006352	106.615	-1.70346	0.426412	-3.99487	6.47294e-05	0.0011402	CH25H	6	20161234	20165780	cholesterol 25-hydroxylase [Source:NCBI gene;Acc:423788]
1259	ENSGALG00000054961	8.33837	-4.15791	1.0409	-3.99455	6.48181e-05	0.00114058	ENSGALG00000054961	3	65546057	65570809
1196	ENSGALG00000052763	787.031	-1.30245	0.32618	-3.99303	6.52351e-05	0.00114674	BTG2	26	5122814	5126845	BTG anti-proliferation factor 2 [Source:NCBI gene;Acc:419932]
912	ENSGALG00000039411	147.213	-1.37272	0.343855	-3.99215	6.5477e-05	0.00114861	COL25A1	4	37577006	37642586	collagen type XXV alpha 1 chain [Source:HGNC Symbol;Acc:HGNC:18603]
1093	ENSGALG00000049303	15.2166	-3.70413	0.928099	-3.9911	6.57682e-05	0.00115253	ENSGALG00000049303	4	24320883	24326212
327	ENSGALG00000009791	53.8436	-2.83908	0.711547	-3.99002	6.6069e-05	0.00115662	PROX1	3	21385127	21421817	prospero homeobox 1 [Source:NCBI gene;Acc:395802]
1079	ENSGALG00000048834	9.38284	-5.90725	1.48355	-3.98183	6.83857e-05	0.00119471	ENSGALG00000048834	2	66933516	66972700
1133	ENSGALG00000050564	19.2931	-3.08312	0.774656	-3.97999	6.89195e-05	0.00120157	ENSGALG00000050564	6	19358682	19386012
291	ENSGALG00000009004	338.698	-1.16629	0.293426	-3.97473	7.04597e-05	0.00122717	ZNF804B	2	21172333	21382361	zinc finger protein 804B [Source:NCBI gene;Acc:420539]
419	ENSGALG00000012357	925.357	-1.84485	0.464375	-3.97276	7.10433e-05	0.00123607	CXCR4	7	30761616	30764299	C-X-C motif chemokine receptor 4 [Source:NCBI gene;Acc:395324]
1167	ENSGALG00000051766	24.9736	-3.30073	0.833337	-3.96086	7.46792e-05	0.00129535	ENSGALG00000051766	11	45851	56216
43	ENSGALG00000001727	112.94	-1.94037	0.489974	-3.96014	7.49059e-05	0.00129796	LZTS1	22	1887126	1890661	leucine zipper tumor suppressor 1 [Source:NCBI gene;Acc:431331]
1267	ENSGALG00000055103	10.3306	-4.8892	1.23529	-3.95793	7.56018e-05	0.00130869	ENSGALG00000055103	4	8121139	8122574
1174	ENSGALG00000051977	12.4155	-4.89645	1.23733	-3.95727	7.58118e-05	0.00131099	ENSGALG00000051977	9	11108958	11184308
929	ENSGALG00000040360	378.321	-1.41142	0.35706	-3.9529	7.72108e-05	0.00133383	DUSP1	13	9770031	9772644	dual specificity phosphatase 1 [Source:NCBI gene;Acc:374192]
1190	ENSGALG00000052543	11.0139	-3.12835	0.791526	-3.9523	7.74039e-05	0.00133491	ENSGALG00000052543	1	175051920	175128476
86	ENSGALG00000003106	180.952	-1.67234	0.423141	-3.95222	7.74304e-05	0.00133491	TOX2	20	2300399	2414076	TOX high mobility group box family member 2 [Source:NCBI gene;Acc:419156]
625	ENSGALG00000023904	30.4111	-2.91638	0.738208	-3.95062	7.79493e-05	0.00134176	FIBIN	5	3728374	3730202	fin bud initiation factor homolog (zebrafish) [Source:NCBI gene;Acc:426933]
825	ENSGALG00000034722	109.44	-5.08536	1.28749	-3.94982	7.82112e-05	0.00134293	TLR2A	4	20020334	20028633	toll-like receptor 2 family member A [Source:NCBI gene;Acc:374141]
661	ENSGALG00000027231	31.2921	-2.22951	0.564439	-3.94997	7.81614e-05	0.00134293	NRARP	17	1016268	1016997	NOTCH regulated ankyrin repeat protein [Source:HGNC Symbol;Acc:HGNC:33843]
1239	ENSGALG00000054170	171.086	-1.77595	0.450519	-3.94202	8.07983e-05	0.00137992	ENSGALG00000054170	4	10989605	10992696
983	ENSGALG00000043728	175.089	-1.94123	0.493622	-3.93263	8.4022e-05	0.00143224	SCN8A	33	3182574	3222222	sodium voltage-gated channel alpha subunit 8 [Source:NCBI gene;Acc:426869]
117	ENSGALG00000004155	328.927	-1.39461	0.354642	-3.93245	8.40858e-05	0.00143224	MYOM3	23	5781663	5804872	myomesin 3 [Source:NCBI gene;Acc:419690]
896	ENSGALG00000038768	182.778	-1.17841	0.299705	-3.9319	8.4276e-05	0.00143404	FAM20C	14	2130706	2182145	FAM20C, golgi associated secretory pathway kinase [Source:NCBI gene;Acc:416445]
706	ENSGALG00000029469	16.7525	-3.28685	0.836128	-3.93103	8.45813e-05	0.0014378	ENSGALG00000029469	6	32962719	32969923
1020	ENSGALG00000046736	17.3412	-3.92157	0.997757	-3.93038	8.48101e-05	0.00143945	ENSGALG00000046736	1	86823265	86852994
137	ENSGALG00000004528	307.951	-1.16436	0.296457	-3.92758	8.5806e-05	0.00145137	TSHZ3	11	9225471	9286162	teashirt zinc finger homeobox 3 [Source:NCBI gene;Acc:415762]
508	ENSGALG00000015382	20.405	-2.45408	0.625834	-3.9213	8.80723e-05	0.00148822	CHRNA6	Z	53688052	53697089	cholinergic receptor nicotinic alpha 6 subunit [Source:NCBI gene;Acc:396321]
1265	ENSGALG00000055071	18.0094	-2.8343	0.723455	-3.91772	8.93898e-05	0.00150749	ENSGALG00000055071	Z	6412831	6424558
996	ENSGALG00000044985	11.1669	-4.10797	1.05031	-3.9112	9.18403e-05	0.00154422	ENSGALG00000044985	28	2865118	2871277	mitotic spindle positioning [Source:NCBI gene;Acc:420097]
628	ENSGALG00000025748	262.709	-1.93221	0.494473	-3.90761	9.32152e-05	0.00156579	FGF9	1	179686487	179717720	fibroblast growth factor 9 [Source:NCBI gene;Acc:378917]
1172	ENSGALG00000051897	25.1855	-2.91221	0.746254	-3.90243	9.52307e-05	0.00159336	ENSGALG00000051897	13	9306761	9322949
463	ENSGALG00000014128	51.4515	-2.6955	0.693192	-3.88853	0.000100851	0.00168244	A4GALT	1	68335336	68348032	alpha 1,4-galactosyltransferase [Source:NCBI gene;Acc:418223]
1029	ENSGALG00000046952	95.4048	-1.65873	0.42667	-3.88761	0.000101237	0.00168721	ENSGALG00000046952	Z	35716485	35723720
577	ENSGALG00000017179	483.942	-1.54821	0.398425	-3.88583	0.000101979	0.00169792	PDGFD	1	183232405	183372535	platelet derived growth factor D [Source:NCBI gene;Acc:418978]
241	ENSGALG00000007690	5.85214	-5.77952	1.4907	-3.87706	0.000105726	0.00175516	TFAP2C	20	11939844	11947261	transcription factor AP-2 gamma [Source:NCBI gene;Acc:419327]
1134	ENSGALG00000050578	371.178	-1.12189	0.289528	-3.8749	0.000106668	0.00176907	ENSGALG00000050578	1	95061141	95088400
1077	ENSGALG00000048793	16.1285	-3.19432	0.824604	-3.87376	0.000107168	0.00177561	ENSGALG00000048793	3	70519894	70525123
496	ENSGALG00000015150	876	-1.33867	0.345595	-3.87353	0.000107271	0.00177561	RORB	Z	36554623	36687861	RAR related orphan receptor B [Source:NCBI gene;Acc:395980]
911	ENSGALG00000039394	1619.53	-1.2144	0.313695	-3.87129	0.000108263	0.00179028	PGM2	4	69799127	69815816	phosphoglucomutase 2 [Source:NCBI gene;Acc:426435]
1242	ENSGALG00000054286	11.6347	-2.90947	0.751659	-3.87073	0.000108509	0.00179261	APLN	4	1645346	1646715	apelin [Source:NCBI gene;Acc:101747811]
604	ENSGALG00000021143	161.635	-5.82035	1.50462	-3.86833	0.000109586	0.00180689	RGS18	8	4037595	4046218	regulator of G-protein signaling 18 [Source:NCBI gene;Acc:424361]
589	ENSGALG00000018439	5.94695	-4.79713	1.24195	-3.86259	0.000112193	0.00184809	DLX1	7	17839144	17841101	distal-less homeobox 1 [Source:NCBI gene;Acc:429283]
66	ENSGALG00000002544	85.0674	-5.16509	1.3389	-3.85771	0.000114456	0.00188172	PCDH12	13	3130846	3140064	protocadherin 12 [Source:NCBI gene;Acc:416191]
645	ENSGALG00000026313	1613.53	-1.01551	0.263238	-3.85775	0.000114438	0.00188172	RND3	7	35008798	35022843	Rho family GTPase 3 [Source:NCBI gene;Acc:424312]
751	ENSGALG00000031325	50.6524	-2.49023	0.647177	-3.84783	0.000119167	0.00195728	TGFB1	32	208994	283021	transforming growth factor beta 1 [Source:NCBI gene;Acc:100873157]
1070	ENSGALG00000048338	4.59073	-5.57673	1.44983	-3.84647	0.000119832	0.00196492	ENSGALG00000048338	33	2968222	2970487
252	ENSGALG00000008164	143.25	-1.95092	0.507205	-3.84641	0.000119863	0.00196492	ADAMTS7	10	20114123	20157777	ADAM metallopeptidase with thrombospondin type 1 motif 7 [Source:NCBI gene;Acc:415570]
638	ENSGALG00000026092	6.23726	-6.00781	1.56307	-3.8436	0.000121243	0.00198373	ENSGALG00000026092	2	103407604	103415054	histamine H3 receptor-like [Source:NCBI gene;Acc:428525]
425	ENSGALG00000012442	91.4874	-2.07291	0.539673	-3.84105	0.00012251	0.00199869	MFNG	1	51255614	51276612	MFNG O-fucosylpeptide 3-beta-N-acetylglucosaminyltransferase [Source:NCBI gene;Acc:418042]
739	ENSGALG00000030765	141.188	-1.23475	0.321555	-3.83992	0.000123073	0.00200595	ENSGALG00000030765	1	29211519	29216462
165	ENSGALG00000005401	577.741	-2.16994	0.565572	-3.83671	0.000124692	0.0020304	WNT9A	2	2665702	2717022	Wnt family member 9A [Source:NCBI gene;Acc:395829]
780	ENSGALG00000032701	48.7803	-3.14333	0.819704	-3.83472	0.000125709	0.00204499	LY96	2	118035819	118043555	lymphocyte antigen 96 [Source:NCBI gene;Acc:420189]
1056	ENSGALG00000047853	87.1363	-1.80671	0.471185	-3.83439	0.000125877	0.00204577	ENSGALG00000047853	9	7558287	7750116
909	ENSGALG00000039334	39.5882	-2.04893	0.534391	-3.83415	0.000126	0.00204582	ENSGALG00000039334	5	939736	975245	chromosome 5 C15orf52 homolog [Source:NCBI gene;Acc:423013]
734	ENSGALG00000030602	127.289	-5.22441	1.36298	-3.83309	0.000126541	0.00205264	ADAM33	4	89568221	89591688	ADAM metallopeptidase domain 33 [Source:NCBI gene;Acc:422948]
888	ENSGALG00000038512	7.1639	-4.99515	1.30445	-3.82931	0.000128502	0.00208219	AGTR1	9	12538281	12559258	angiotensin II receptor type 1 [Source:NCBI gene;Acc:396065]
752	ENSGALG00000031349	7.47403	-3.89377	1.01697	-3.82878	0.000128778	0.00208298	gga-mir-1577	9	5618394	5618478	gga-mir-1577 [Source:miRBase;Acc:MI0007303]
584	ENSGALG00000017332	32.5146	-2.68796	0.702387	-3.82689	0.000129774	0.00209708	KLHL35	1	196850267	196856462	kelch like family member 35 [Source:NCBI gene;Acc:101747275]
953	ENSGALG00000041575	33.4432	-1.5028	0.393217	-3.82179	0.000132484	0.00213076	PPP1R14C	3	48424046	48474322	protein phosphatase 1 regulatory inhibitor subunit 14C [Source:NCBI gene;Acc:421630]
145	ENSGALG00000004771	97.4549	-4.99111	1.30793	-3.81603	0.000135618	0.0021791	C1QB	21	6073556	6075682	complement C1q B chain [Source:NCBI gene;Acc:428197]
396	ENSGALG00000011663	124.071	-2.05363	0.538433	-3.81409	0.000136685	0.00219332	FNDC1	3	45891575	45929214	fibronectin type III domain containing 1 [Source:NCBI gene;Acc:421589]
287	ENSGALG00000008953	177.312	-1.34563	0.352817	-3.81396	0.00013676	0.00219332	AASS	1	23009937	23038493	aminoadipate-semialdehyde synthase [Source:NCBI gene;Acc:417757]
718	ENSGALG00000030055	110.989	-2.10895	0.553057	-3.81325	0.000137151	0.00219548	RIPOR1	11	1083964	1102095	family with sequence similarity 65 member A [Source:NCBI gene;Acc:415665]
711	ENSGALG00000029764	9.79474	-5.3418	1.40124	-3.81219	0.000137743	0.00220079	ENSGALG00000029764	4	600807	612498	relaxin/insulin-like family peptide receptor 2 [Source:NCBI gene;Acc:428695]
994	ENSGALG00000044606	33.3988	-2.06592	0.542845	-3.80572	0.00014139	0.00225482	MEP1B	2	106363753	106388946	meprin A subunit beta [Source:NCBI gene;Acc:421097]
129	ENSGALG00000004437	284.15	-1.53704	0.40408	-3.8038	0.000142491	0.00227026	LHFPL2	Z	22593889	22715686	lipoma HMGIC fusion partner-like 2 [Source:NCBI gene;Acc:416369]
719	ENSGALG00000030064	142.336	-1.85157	0.486872	-3.80299	0.000142963	0.00227564	ENSGALG00000030064	4	2904832	2916879	forty-two-three domain containing 1-like [Source:NCBI gene;Acc:422221]
193	ENSGALG00000006318	11.3126	-5.80459	1.52751	-3.80004	0.000144672	0.00230068	IL21R	14	7710463	7723251	interleukin 21 receptor [Source:NCBI gene;Acc:416586]
151	ENSGALG00000005076	123.972	-1.46241	0.384963	-3.79882	0.000145384	0.00230916	ENSGALG00000005076	9	8632127	8646221	guanylate cyclase 1, soluble, beta 4 [Source:NCBI gene;Acc:429128]
517	ENSGALG00000015593	1712.88	-1.23661	0.326709	-3.78506	0.000153674	0.0024257	EPHA7	3	73911004	74054520	EPH receptor A7 [Source:NCBI gene;Acc:395967]
1216	ENSGALG00000053511	322.382	-1.76194	0.465965	-3.78127	0.000156032	0.00246065	APOLD1	1	48189928	48194910	apolipoprotein L domain containing 1 [Source:NCBI gene;Acc:769889]
65	ENSGALG00000002532	17.4696	-3.91518	1.03734	-3.77423	0.000160503	0.00252414	GJA4	23	4593526	4596408	gap junction protein alpha 4 [Source:NCBI gene;Acc:404529]
243	ENSGALG00000007728	146.839	-1.60853	0.426599	-3.77059	0.000162862	0.00255651	ENSGALG00000007728	15	10396499	10406063	proline dehydrogenase 1 [Source:NCBI gene;Acc:770734]
862	ENSGALG00000036798	6489.54	-1.88161	0.500625	-3.75851	0.000170928	0.00267819	COL4A1	1	140138678	140249096	collagen type IV alpha 1 chain [Source:NCBI gene;Acc:395530]
31	ENSGALG00000001410	46.1208	-2.73129	0.727023	-3.75681	0.00017209	0.00269144	SPNS3	19	3256399	3279042	sphingolipid transporter 3 (putative) [Source:NCBI gene;Acc:417493]
585	ENSGALG00000017334	45.5905	-3.0338	0.808934	-3.75037	0.000176575	0.00275399	ENSGALG00000017334	1	197487500	197530937	dachsous cadherin-related 1 [Source:NCBI gene;Acc:419073]
697	ENSGALG00000029211	42.5933	-1.69339	0.452055	-3.74598	0.000179689	0.00279998	FKBP6	19	486460	494227	FK506 binding protein 6 [Source:NCBI gene;Acc:417460]
1165	ENSGALG00000051682	192.991	-2.34347	0.625658	-3.74561	0.000179954	0.00280155	ENSGALG00000051682	7	14362246	14403767
808	ENSGALG00000034119	50.4119	-2.28009	0.609446	-3.74125	0.000183107	0.00284804	ENSGALG00000034119	2	55820349	55923163	collagen type XV alpha 1 chain [Source:NCBI gene;Acc:420803]
1042	ENSGALG00000047338	11.7671	-5.1304	1.37188	-3.73969	0.000184246	0.00286314	ENSGALG00000047338	17	6362676	6368308
536	ENSGALG00000016276	115.63	-1.13596	0.303823	-3.7389	0.000184828	0.00286955	KHDRBS2	3	86081964	86389548	KH RNA binding domain containing, signal transduction associated 2 [Source:NCBI gene;Acc:428643]
1013	ENSGALG00000046054	6.09139	-5.76448	1.54227	-3.73767	0.000185731	0.00287823	ENSGALG00000046054	Z	28502625	28504827
1035	ENSGALG00000047048	18.8588	-2.43008	0.650155	-3.7377	0.000185715	0.00287823	ENSGALG00000047048	1	158914969	158931796
518	ENSGALG00000015623	8.47097	-5.88906	1.57842	-3.73097	0.000190741	0.00295058	HGFAC	4	81930559	81966939	coagulation factor XII [Source:NCBI gene;Acc:422876]
285	ENSGALG00000008914	12.6079	-3.82791	1.02629	-3.72985	0.000191592	0.00295838	NRAP	6	28407511	28452857	nebulin-related anchoring protein [Source:NCBI gene;Acc:423899]
227	ENSGALG00000007174	53.2438	-3.17116	0.850517	-3.72851	0.000192615	0.00297147	TNFSF15	17	2929454	2943258	tumor necrosis factor superfamily member 15 [Source:NCBI gene;Acc:417247]
1118	ENSGALG00000049902	39.3714	-1.7961	0.482128	-3.72536	0.000195038	0.00300341	ENSGALG00000049902	7	33732616	33750300
799	ENSGALG00000033597	61.9291	-2.4856	0.667453	-3.724	0.000196088	0.00301685	ENSGALG00000033597	17	7205751	7218582
649	ENSGALG00000026600	317.735	-1.25568	0.33764	-3.71898	0.000200026	0.00306911	C1orf198	3	40608347	40628562	chromosome 3 open reading frame, human C1orf198 [Source:NCBI gene;Acc:768787]
1225	ENSGALG00000053725	14.5143	-3.84852	1.03565	-3.71605	0.000202363	0.00310217	ENSGALG00000053725	27	5793597	5826049
975	ENSGALG00000043118	144.015	-1.14343	0.307885	-3.71383	0.000204147	0.00312671	ATP10A	1	132986041	133096377	ATPase phospholipid transporting 10A (putative) [Source:NCBI gene;Acc:418685]
23	ENSGALG00000001172	147.049	-1.19024	0.320538	-3.71325	0.000204615	0.00313106	KBP	21	1446518	1468998	kainate binding protein [Source:NCBI gene;Acc:396300]
398	ENSGALG00000011696	480.386	-1.3421	0.361639	-3.71115	0.00020632	0.0031543	JAG2	5	52301377	52360978	jagged 2 [Source:NCBI gene;Acc:776138]
77	ENSGALG00000002790	20.7945	-2.90479	0.783053	-3.70957	0.000207613	0.00316839	ABLIM3	13	9263565	9297986	actin binding LIM protein family member 3 [Source:NCBI gene;Acc:416201]
606	ENSGALG00000021230	134.39	-1.83674	0.495119	-3.7097	0.000207506	0.00316839	EPB42	20	6698519	6707788	erythrocyte membrane protein band 4.2 [Source:NCBI gene;Acc:419216]
867	ENSGALG00000037082	77.3762	-1.19997	0.32391	-3.70464	0.000211693	0.00322486	ASCL1	1	55066348	55068233	achaete-scute family bHLH transcription factor 1 [Source:NCBI gene;Acc:386573]
295	ENSGALG00000009239	18.9312	-4.52134	1.22084	-3.70347	0.000212669	0.00323682	TLR2B	4	20021540	20038962	toll-like receptor 2 family member B [Source:NCBI gene;Acc:769014]
1152	ENSGALG00000051300	127.159	-1.46187	0.395187	-3.69917	0.000216304	0.00328628	ENSGALG00000051300	5	3764073	3768651
192	ENSGALG00000006258	194.57	-1.17648	0.318466	-3.69422	0.000220564	0.00334502	SPOCK1	13	15289707	15400987	SPARC/osteonectin, cwcv and kazal like domains proteoglycan 1 [Source:NCBI gene;Acc:416304]
37	ENSGALG00000001564	55.8221	-3.27504	0.886757	-3.69328	0.000221383	0.00335445	ATP2A3	19	3422032	3455961	ATPase sarcoplasmic/endoplasmic reticulum Ca2+ transporting 3 [Source:NCBI gene;Acc:395707]
615	ENSGALG00000022891	668.816	-1.03212	0.279951	-3.68679	0.000227098	0.00343799	ENSGALG00000022891	1	81408455	81422616	beta-1,4-galactosyltransferase 3 [Source:NCBI gene;Acc:418342]
653	ENSGALG00000026864	112.03	-1.83063	0.496948	-3.68375	0.000229826	0.00347311	ZCCHC24	6	12970502	13071911	zinc finger CCHC-type containing 24 [Source:NCBI gene;Acc:423722]
326	ENSGALG00000009759	34.9574	-1.99621	0.541936	-3.68349	0.000230066	0.00347365	SLC16A7	1	32162492	32242011	solute carrier family 16 member 7 [Source:NCBI gene;Acc:417815]
214	ENSGALG00000006785	55.0877	-2.04072	0.554058	-3.68322	0.000230302	0.00347413	IRF1	13	17591206	17597339	interferon regulatory factor 1 [Source:NCBI gene;Acc:396384]
221	ENSGALG00000006973	46.092	-1.81007	0.491531	-3.68251	0.000230949	0.00348081	SH2D6	6	22051933	22144236	SH2 domain containing 6 [Source:NCBI gene;Acc:395733]
826	ENSGALG00000034970	406.544	-1.33478	0.36269	-3.68023	0.000233019	0.0035089	ENSGALG00000034970	1	4260357	4290775
1039	ENSGALG00000047244	7.50658	-5.69805	1.54941	-3.67756	0.000235476	0.00354276	ENSGALG00000047244	1	45765542	45771635
1021	ENSGALG00000046768	73.9857	-2.02207	0.549964	-3.67672	0.00023625	0.00355116	ENSGALG00000046768	Z	6473573	6492274
620	ENSGALG00000023692	47.1523	-2.74307	0.747039	-3.67192	0.000240737	0.00360914	ENSGALG00000023692	4	10993272	10994493
1255	ENSGALG00000054810	6.28005	-4.16479	1.13548	-3.66785	0.000244595	0.0036541	ENSGALG00000054810	5	37520957	37524063
53	ENSGALG00000002016	636.136	-1.30049	0.354903	-3.66436	0.000247959	0.00369464	PRKCD	12	1720584	1784240	protein kinase C delta [Source:NCBI gene;Acc:415905]
1248	ENSGALG00000054547	92.7563	-1.71185	0.467225	-3.66387	0.000248433	0.00369846	ENSGALG00000054547	4	37513213	37549228
72	ENSGALG00000002632	488.092	-1.08094	0.295163	-3.66219	0.000250069	0.00371955	CALCRL	7	1118003	1183599	calcitonin receptor like receptor [Source:NCBI gene;Acc:423990]
974	ENSGALG00000043088	5.27827	-5.80964	1.58675	-3.66135	0.000250889	0.00372524	ENSGALG00000043088	24	274136	280913	roundabout guidance receptor 4 [Source:NCBI gene;Acc:107055040]
402	ENSGALG00000011872	47.8264	-2.68209	0.732524	-3.66144	0.000250804	0.00372524	ENSGALG00000011872	1	49252184	49267900	NFAT activating protein with ITAM motif 1 [Source:NCBI gene;Acc:417979]
931	ENSGALG00000040529	4.49181	-4.68196	1.28076	-3.65563	0.000256556	0.00379944	DLX3	27	5613835	5618641	distal-less homeobox 3 [Source:NCBI gene;Acc:395590]
184	ENSGALG00000005975	797.717	-1.16157	0.317796	-3.65507	0.000257108	0.0038043	ZNF488	6	18791954	18809656	zinc finger protein 488 [Source:NCBI gene;Acc:428956]
159	ENSGALG00000005258	8.2893	-4.3156	1.18155	-3.65251	0.000259691	0.00383585	SSTR5	14	6016630	6025175	somatostatin receptor 5 [Source:NCBI gene;Acc:427667]
418	ENSGALG00000012317	106.36	-1.59612	0.437475	-3.64849	0.00026379	0.00388965	ENSGALG00000012317	3	47042192	47073545
267	ENSGALG00000008501	2499.96	-1.74006	0.477568	-3.64359	0.000268859	0.00395754	KLF7	7	12266170	12321029	Kruppel like factor 7 [Source:NCBI gene;Acc:429011]
324	ENSGALG00000009705	536.818	-1.19322	0.327773	-3.64037	0.000272245	0.0040039	RYR3	5	30373917	30541375	ryanodine receptor 3 [Source:NCBI gene;Acc:396111]
154	ENSGALG00000005208	8209.71	-1.47387	0.405087	-3.63841	0.000274329	0.00403108	S1PR1	8	12067120	12071019	sphingosine-1-phosphate receptor 1 [Source:NCBI gene;Acc:424462]
980	ENSGALG00000043606	25.5137	-2.62163	0.720857	-3.63683	0.000276018	0.0040524	ENSGALG00000043606	33	7229176	7232142
373	ENSGALG00000011206	176.178	-1.33164	0.366437	-3.63402	0.000279038	0.0040932	KITLG	1	43015486	43066975	KIT ligand [Source:NCBI gene;Acc:396028]
1067	ENSGALG00000048230	7.40093	-5.58918	1.5387	-3.63241	0.00028079	0.00411181	ENSGALG00000048230	1	72189820	72193984
205	ENSGALG00000006572	10.7725	-4.25697	1.17241	-3.63096	0.000282372	0.00413142	TNNT3	5	14207186	14237040	troponin T3, fast skeletal type [Source:NCBI gene;Acc:395761]
663	ENSGALG00000027255	250.828	-1.01955	0.281505	-3.62177	0.000292598	0.00426668	NRXN3	5	39775061	40667438	neurexin 3 [Source:NCBI gene;Acc:423385]
405	ENSGALG00000011963	142.481	-1.54683	0.42719	-3.62094	0.000293532	0.00427632	PRDM5	4	54227745	54309687	PR/SET domain 5 [Source:NCBI gene;Acc:422673]
1003	ENSGALG00000045548	52406.7	-1.64739	0.455234	-3.61879	0.000295986	0.00430838	ENSGALG00000045548	Z	25268534	25323157
204	ENSGALG00000006560	51.6463	-1.72439	0.47672	-3.61719	0.000297821	0.00433138	SEMA3A	1	9343631	9514699	semaphorin 3A [Source:NCBI gene;Acc:395825]
856	ENSGALG00000036441	163.737	-1.65174	0.457133	-3.61326	0.000302368	0.00439375	WIPF1	7	16834579	16863607	WAS/WASL interacting protein family member 1 [Source:NCBI gene;Acc:424143]
1098	ENSGALG00000049403	68.721	-1.66136	0.460175	-3.61027	0.000305876	0.00442961	ENSGALG00000049403	2	29196272	29224257
256	ENSGALG00000008281	51.5924	-1.9304	0.534878	-3.60905	0.000307323	0.00444678	NEURL1	6	24677212	24753757	neuralized E3 ubiquitin protein ligase 1 [Source:NCBI gene;Acc:423875]
345	ENSGALG00000010412	24.4708	-2.21814	0.614852	-3.6076	0.000309038	0.00446399	WWTR1	9	23950498	23990584	WW domain containing transcription regulator 1 [Source:NCBI gene;Acc:100859902]
1170	ENSGALG00000051833	30.9891	-2.55703	0.708836	-3.60737	0.000309317	0.00446424	ENSGALG00000051833	1	99938453	99964340
329	ENSGALG00000009870	10.963	-4.52614	1.25627	-3.60284	0.000314754	0.00453117	IL15	4	29989429	30022148	interleukin 15 [Source:NCBI gene;Acc:395258]
290	ENSGALG00000009003	282.978	-1.17138	0.325155	-3.60253	0.00031513	0.00453276	SNAP25	3	13751856	13817913	synaptosome associated protein 25 [Source:NCBI gene;Acc:396444]
426	ENSGALG00000012454	46.2756	-6.53552	1.81656	-3.59775	0.00032098	0.0046091	CYTH4	1	51385635	51405059	cytohesin 4 [Source:NCBI gene;Acc:418043]
1185	ENSGALG00000052466	9.12125	-4.60321	1.27972	-3.59705	0.000321852	0.00461421	ENSGALG00000052466	5	45054833	45078431
664	ENSGALG00000027265	28.6811	-1.82898	0.508471	-3.59703	0.000321878	0.00461421	AJAP1	21	814137	816654	adherens junctions associated protein 1 [Source:HGNC Symbol;Acc:HGNC:30801]
1141	ENSGALG00000050855	6.10091	-5.35666	1.49054	-3.59377	0.00032593	0.00466444	ENSGALG00000050855	2	140984704	140985969
1226	ENSGALG00000053819	18.207	-2.80158	0.780831	-3.58795	0.000333287	0.00476172	ENSGALG00000053819	7	19896906	19905969
720	ENSGALG00000030081	626.318	-1.02752	0.28647	-3.58682	0.000334731	0.00477835	SKAP2	2	32392815	32502297	src kinase associated phosphoprotein 2 [Source:NCBI gene;Acc:420629]
472	ENSGALG00000014645	565.136	-1.09667	0.306189	-3.58167	0.000341402	0.00486949	MEF2C	Z	60517700	60640680	myocyte enhancer factor 2C [Source:NCBI gene;Acc:769007]
104	ENSGALG00000003744	12.8466	-5.01266	1.40098	-3.57797	0.000346278	0.00493489	ADAM19	13	12027893	12054652	ADAM metallopeptidase domain 19 [Source:NCBI gene;Acc:416244]
39	ENSGALG00000001633	74.8388	-2.12888	0.595099	-3.57735	0.000347091	0.00494234	DUSP26	22	1926335	1931020	dual specificity phosphatase 26 (putative) [Source:NCBI gene;Acc:426921]
479	ENSGALG00000014855	616.624	-1.2653	0.353925	-3.57504	0.000350171	0.00497788	GHR	Z	13428369	13558411	growth hormone receptor [Source:NCBI gene;Acc:408184]
630	ENSGALG00000025862	1426.48	-1.23985	0.346791	-3.57522	0.000349938	0.00497788	TMEM26	6	9221188	9235876	transmembrane protein 26 [Source:NCBI gene;Acc:423663]
1130	ENSGALG00000050467	4.48971	-5.48382	1.53449	-3.5737	0.000351971	0.00499928	ENSGALG00000050467	8	312086	313505
579	ENSGALG00000017197	15.3424	-3.52981	0.988527	-3.57078	0.000355916	0.0050511	CNTN5	1	184782914	185386260	contactin 5 [Source:NCBI gene;Acc:395317]
756	ENSGALG00000031637	1549.48	-1.21	0.338917	-3.57019	0.000356723	0.00505834	ICOSLG	1	111698033	111710719	inducible T-cell costimulator ligand [Source:NCBI gene;Acc:395968]
1136	ENSGALG00000050619	26.3897	-1.92645	0.539965	-3.56773	0.000360086	0.00508787	SOCS2	1	44923615	44927604	suppressor of cytokine signaling 2 [Source:NCBI gene;Acc:395219]
948	ENSGALG00000041098	174.752	-2.10368	0.591432	-3.55693	0.000375218	0.00528099	ENSGALG00000041098	5	26035757	26045756
351	ENSGALG00000010672	8.0377	-5.41565	1.52542	-3.55027	0.000384838	0.00540302	KCNK13	5	43917283	43969356	potassium two pore domain channel subfamily K member 13 [Source:NCBI gene;Acc:772210]
253	ENSGALG00000008166	31.3532	-2.67438	0.753335	-3.55005	0.000385159	0.00540302	TLR15	3	3021579	3025935	Gallus gallus toll-like receptor 15 (TLR15), mRNA. [Source:RefSeq mRNA;Acc:NM_001037835]
1086	ENSGALG00000049076	167.575	-1.50424	0.423723	-3.55006	0.000385145	0.00540302	ENSGALG00000049076	2	39287149	39293818
59	ENSGALG00000002294	6282.75	-1.49145	0.420367	-3.54797	0.00038821	0.00544133	SEMA6A	Z	72764590	72877720	semaphorin 6A [Source:NCBI gene;Acc:427387]
643	ENSGALG00000026263	18.5221	-2.49329	0.703347	-3.5449	0.000392762	0.00550061	RGS8	8	5960767	5974556	regulator of G-protein signaling 8 [Source:NCBI gene;Acc:426557]
1159	ENSGALG00000051521	4.99345	-5.50941	1.55522	-3.54252	0.000396317	0.00554128	ENSGALG00000051521	Z	79469932	79490083
529	ENSGALG00000016105	243.208	-2.08907	0.589789	-3.54206	0.000397021	0.00554656	ENSGALG00000016105	4	90633304	90698669	dysferlin [Source:NCBI gene;Acc:425353]
576	ENSGALG00000017119	3064.5	-1.0656	0.301944	-3.52911	0.000416957	0.00581076	TNFRSF19	1	178822909	178879534	TNF receptor superfamily member 19 [Source:NCBI gene;Acc:418943]
238	ENSGALG00000007645	56.8416	-2.31962	0.657493	-3.52798	0.000418748	0.00582617	ENSGALG00000007645	6	23492176	23498630	prominin 1-like [Source:NCBI gene;Acc:423849]
247	ENSGALG00000007905	5606.24	-1.00753	0.286075	-3.52191	0.000428447	0.0059514	LAMB1	1	15009296	15165846	laminin subunit beta 1 [Source:NCBI gene;Acc:396478]
456	ENSGALG00000013775	8.07559	-5.22964	1.48511	-3.52138	0.000429306	0.00595846	CDH19	2	95113245	95216691	cadherin 19 [Source:NCBI gene;Acc:421029]
280	ENSGALG00000008780	412.566	-1.16946	0.332353	-3.51874	0.000433609	0.00600838	CTBS	8	16940149	16946646	chitobiase [Source:NCBI gene;Acc:424535]
1254	ENSGALG00000054692	225.848	-1.84331	0.524221	-3.51629	0.00043762	0.00604428	ENSGALG00000054692	2	112393818	112402010
197	ENSGALG00000006376	53.8246	-2.05693	0.585009	-3.51607	0.000437992	0.0060445	TMC3	10	12525266	12542521	transmembrane channel like 3 [Source:NCBI gene;Acc:415470]
572	ENSGALG00000017044	44.4467	-1.84425	0.525204	-3.5115	0.000445592	0.00613943	TRPC4	1	173127323	173264665	transient receptor potential cation channel subfamily C member 4 [Source:NCBI gene;Acc:418895]
677	ENSGALG00000028147	72.8799	-2.41109	0.686924	-3.50999	0.000448124	0.00616434	CTSK	25	170395	173324	cathepsin K [Source:NCBI gene;Acc:395818]
532	ENSGALG00000016183	8.47198	-3.60139	1.02654	-3.50828	0.000451012	0.00619905	ENSGALG00000016183	3	85128401	85177092
469	ENSGALG00000014337	227.725	-1.30077	0.370894	-3.50711	0.000452999	0.00622133	NWD2	4	69914094	69961970	NACHT and WD repeat domain containing 2 [Source:NCBI gene;Acc:428789]
395	ENSGALG00000011544	34.834	-2.64593	0.755141	-3.50389	0.000458521	0.0062921	BCL2L14	1	71628882	71641293	BCL2 like 14 [Source:NCBI gene;Acc:419096]
179	ENSGALG00000005852	15.2921	-2.43207	0.694229	-3.50327	0.000459582	0.00630157	SRMS	20	9027158	9033512	src-related kinase lacking C-terminal regulatory tyrosine and N-terminal myristylation sites [Source:HGNC Symbol;Acc:HGNC:11298]
1161	ENSGALG00000051559	209.659	-1.29898	0.370894	-3.50229	0.000461277	0.00631464	ENSGALG00000051559	1	3837605	3840350
404	ENSGALG00000011902	13.3977	-3.56379	1.01782	-3.50141	0.000462808	0.0063305	TAGLN	24	5236175	5239380	transgelin [Source:NCBI gene;Acc:396490]
601	ENSGALG00000020895	19.6101	-4.24701	1.21413	-3.49798	0.000468801	0.00640733	ENSGALG00000020895	20	12079635	12100294	formin-like protein 16-like [Source:NCBI gene;Acc:419333]
1204	ENSGALG00000053154	306.604	-1.50325	0.430602	-3.49104	0.000481148	0.00656553	ENSGALG00000053154	1	54982805	55044149
758	ENSGALG00000031713	11.0547	-3.54422	1.01555	-3.48996	0.000483099	0.00658686	ENSGALG00000031713	2	49661337	49711121
804	ENSGALG00000034021	34.1767	-2.29765	0.658764	-3.48782	0.000486977	0.00661853	ENSGALG00000034021	10	12607096	12628542
707	ENSGALG00000029485	28.4621	-3.17072	0.909581	-3.48592	0.000490457	0.00664989	ENSGALG00000029485	20	9801519	9804421	tyrosine-protein phosphatase non-receptor type substrate 1-like [Source:NCBI gene;Acc:771545]
603	ENSGALG00000021135	100.885	-1.3287	0.381148	-3.48604	0.000490222	0.00664989	HAPLN3	10	13483840	13488077	hyaluronan and proteoglycan link protein 3 [Source:NCBI gene;Acc:415495]
1214	ENSGALG00000053474	46.3417	-2.63462	0.756489	-3.4827	0.000496383	0.00671419	ENSGALG00000053474	1	140204552	140207268
1081	ENSGALG00000048864	31.642	-1.98987	0.571605	-3.48119	0.000499186	0.00674139	ENSGALG00000048864	10	16251126	16266950
918	ENSGALG00000039682	61.3741	-5.39855	1.5537	-3.47464	0.00051154	0.00689584	HCLS1	1	359020	371025	hematopoietic cell-specific Lyn substrate 1 [Source:NCBI gene;Acc:426867]
1212	ENSGALG00000053416	27.8677	-4.11854	1.18537	-3.47448	0.000511839	0.00689584	ENSGALG00000053416	2	99746306	99754086
1236	ENSGALG00000054073	5.46667	-4.51402	1.29967	-3.47319	0.000514311	0.00692366	ENSGALG00000054073	8	16155183	16163355
593	ENSGALG00000019231	121.375	-1.63635	0.471335	-3.47174	0.000517094	0.00695432	CD200R1	1	84562942	84585088	CD200 receptor 1 [Source:NCBI gene;Acc:768673]
905	ENSGALG00000039245	70.452	-1.66668	0.480416	-3.46924	0.000521937	0.00699864	STAB2	1	54771871	54848374	stabilin 2 [Source:NCBI gene;Acc:418089]
208	ENSGALG00000006597	32.9211	-3.40605	0.981938	-3.46871	0.00052297	0.00700146	DZIP1L	9	4285878	4290793	DAZ interacting zinc finger protein 1 like [Source:NCBI gene;Acc:424872]
942	ENSGALG00000040880	18.2419	-1.90626	0.549542	-3.46881	0.000522771	0.00700146	EDN3	20	10803308	10815864	endothelin 3 [Source:NCBI gene;Acc:768509]
40	ENSGALG00000001640	70.9296	-2.3694	0.683187	-3.46815	0.000524047	0.00701036	RNF122	22	1919874	1925323	ring finger protein 122 [Source:NCBI gene;Acc:426922]
246	ENSGALG00000007899	17.8312	-3.30629	0.953763	-3.46657	0.000527148	0.00704631	CHRND	9	15755236	15759481	cholinergic receptor nicotinic delta subunit [Source:NCBI gene;Acc:424940]
112	ENSGALG00000004070	210.654	-1.31627	0.379764	-3.46603	0.000528202	0.00705485	MICALL2	14	2927831	2938908	MICAL like 2 [Source:NCBI gene;Acc:416460]
1200	ENSGALG00000052985	12.2793	-3.13859	0.90562	-3.46568	0.000528893	0.00705854	ENSGALG00000052985	13	2506271	2510799	protocadherin gamma-A8-like [Source:NCBI gene;Acc:100858040]
860	ENSGALG00000036763	72.4123	-2.78469	0.804185	-3.46274	0.000534697	0.00713041	ENSGALG00000036763	12	9422730	9446670	cadherin EGF LAG seven-pass G-type receptor 3 [Source:NCBI gene;Acc:107054381]
1261	ENSGALG00000055017	5.2286	-5.27967	1.52546	-3.46104	0.000538087	0.00717001	ENSGALG00000055017	2	87106507	87111295
262	ENSGALG00000008393	30.8264	-2.15228	0.622251	-3.45887	0.000542455	0.00721689	CREB3L1	5	23934630	23975322	cAMP responsive element binding protein 3 like 1 [Source:NCBI gene;Acc:100859610]
7	ENSGALG00000000367	134.027	-1.25227	0.362723	-3.45242	0.000555584	0.00738003	ASIC2	27	4187017	4266979	acid sensing ion channel subunit 2 [Source:NCBI gene;Acc:419945]
1117	ENSGALG00000049894	6.19346	-4.23018	1.22586	-3.4508	0.000558937	0.00741299	ENSGALG00000049894	4	84150649	84186533
855	ENSGALG00000036418	15.2873	-3.62165	1.04959	-3.45052	0.000559502	0.00741471	ANXA13	2	138127619	138151268	annexin A13 [Source:NCBI gene;Acc:420342]
819	ENSGALG00000034605	14.2914	-3.41185	0.988861	-3.45028	0.000560003	0.00741557	ENSGALG00000034605	5	875773	882206
1008	ENSGALG00000045740	5.18466	-5.04208	1.46177	-3.4493	0.000562051	0.0074369	ENSGALG00000045740	Z	70867892	70872717	hemogen [Source:NCBI gene;Acc:427378]
273	ENSGALG00000008621	62.8633	-2.08831	0.605946	-3.44636	0.00056819	0.00750646	NRP2	7	12666450	12744588	neuropilin 2 [Source:NCBI gene;Acc:374157]
925	ENSGALG00000040249	105.959	-1.72502	0.500963	-3.44341	0.00057443	0.00758302	BHLHE22	2	114381432	114383485	basic helix-loop-helix family member e22 [Source:NCBI gene;Acc:395164]
188	ENSGALG00000006130	95.1594	-2.01301	0.585191	-3.43993	0.000581875	0.00766345	STMN3	20	9700709	9711179	stathmin 3 [Source:NCBI gene;Acc:419263]
467	ENSGALG00000014228	5.4307	-5.16594	1.50214	-3.43906	0.000583735	0.00767608	SMC1B	1	70362862	70398886	structural maintenance of chromosomes 1B [Source:NCBI gene;Acc:418243]
116	ENSGALG00000004116	61.6727	-2.01395	0.585818	-3.43784	0.000586378	0.00770487	TRPM8	7	5604055	5633935	transient receptor potential cation channel subfamily M member 8 [Source:NCBI gene;Acc:424025]
28	ENSGALG00000001314	36.5571	-2.4208	0.704238	-3.43748	0.000587164	0.00770925	PTGS1	17	9061884	9070028	prostaglandin-endoperoxide synthase 1 (prostaglandin G/H synthase and cyclooxygenase) [Source:NCBI gene;Acc:427752]
182	ENSGALG00000005969	8069.84	-1.73104	0.504026	-3.43442	0.000593818	0.0077906	ANTXRL	6	18741815	18788695	anthrax toxin receptor-like [Source:NCBI gene;Acc:423775]
1227	ENSGALG00000053827	30.9978	-2.17976	0.636123	-3.42663	0.000611125	0.00801148	ENSGALG00000053827	2	69446591	69588810
1104	ENSGALG00000049575	14.7891	-2.92414	0.854094	-3.42368	0.000617803	0.00808657	ENSGALG00000049575	3	95603420	95619858
779	ENSGALG00000032687	388.796	-1.83019	0.534791	-3.42226	0.000621029	0.00811631	PHLDA2	5	13345327	13346837	pleckstrin homology like domain family A member 2 [Source:NCBI gene;Acc:423088]
320	ENSGALG00000009641	7731.31	-1.73289	0.506502	-3.4213	0.000623233	0.00813886	COL1A2	2	23572966	23610978	collagen type I alpha 2 chain [Source:NCBI gene;Acc:396243]
640	ENSGALG00000026157	55.2423	-1.81739	0.531356	-3.42029	0.000625543	0.00815651	ENSGALG00000026157	8	17864735	17864907
245	ENSGALG00000007833	713.167	-1.13251	0.331382	-3.41755	0.000631878	0.0082265	ENSGALG00000007833	24	5795133	5808918	tetratricopeptide repeat domain 12 [Source:NCBI gene;Acc:770784]
462	ENSGALG00000014030	162.532	-1.11688	0.327185	-3.4136	0.0006411	0.00834018	DNAI7	1	67162847	67181904	cancer susceptibility candidate 1 [Source:NCBI gene;Acc:418206]
1244	ENSGALG00000054427	61.9837	-1.61868	0.474899	-3.40848	0.000653262	0.00848542	ENSGALG00000054427	8	27376438	27384578
1198	ENSGALG00000052831	23.7453	-2.73269	0.80278	-3.40404	0.000663981	0.00861151	ENSGALG00000052831	3	61568542	61730072
740	ENSGALG00000030800	145.026	-1.36589	0.401361	-3.40316	0.000666121	0.00863268	IL31RA	Z	16981247	17014499	interleukin 31 receptor A [Source:NCBI gene;Acc:427140]
93	ENSGALG00000003323	75.8946	-1.24502	0.36617	-3.40012	0.000673557	0.00872241	NECAB2	11	2532308	2633462	N-terminal EF-hand calcium binding protein 2 [Source:NCBI gene;Acc:415705]
264	ENSGALG00000008434	114.438	-1.66335	0.489867	-3.39551	0.000684999	0.0088571	SORCS3	6	25384378	25647775	sortilin related VPS10 domain containing receptor 3 [Source:NCBI gene;Acc:423884]
82	ENSGALG00000002982	29.2868	-2.75199	0.810691	-3.39462	0.000687243	0.00887937	SLC2A6	17	7235916	7240174	solute carrier family 2 member 6 [Source:NCBI gene;Acc:425954]
1169	ENSGALG00000051793	18.6707	-1.96791	0.57988	-3.39365	0.000689684	0.00890219	ENSGALG00000051793	11	11628190	11716363
1014	ENSGALG00000046326	16.4491	-4.67452	1.37828	-3.39157	0.000694928	0.00895825	IL1R2	1	135054624	135066732	interleukin 1 receptor type 2 [Source:NCBI gene;Acc:418715]
230	ENSGALG00000007248	139.94	-1.28294	0.379117	-3.38403	0.000714298	0.00918707	ENSGALG00000007248	10	18048568	18125749	pleckstrin homology domain containing O2 [Source:NCBI gene;Acc:769198]
170	ENSGALG00000005616	32.7453	-5.94956	1.75831	-3.38368	0.000715215	0.00919192	ARSI	13	13888545	13891555	arylsulfatase family member I [Source:NCBI gene;Acc:427639]
725	ENSGALG00000030250	17.6063	-2.46942	0.729851	-3.38345	0.000715808	0.0091926	SV2B	10	14650564	14672563	synaptic vesicle glycoprotein 2B [Source:NCBI gene;Acc:427508]
341	ENSGALG00000010256	2016.29	-1.4644	0.43312	-3.38106	0.000722066	0.00925202	TIPARP	9	23001767	23033870	TCDD inducible poly(ADP-ribose) polymerase [Source:NCBI gene;Acc:425026]
878	ENSGALG00000038021	13.9582	-2.48087	0.733883	-3.38047	0.000723607	0.00926478	ENSGALG00000038021	24	5995765	6024815
1143	ENSGALG00000050884	1126.68	-2.18708	0.647071	-3.37998	0.000724922	0.00927465	ENSGALG00000050884	6	8762093	8764462
56	ENSGALG00000002182	7.32852	-4.39241	1.29976	-3.37939	0.000726462	0.00928737	NR5A2	8	1987324	2069077	nuclear receptor subfamily 5 group A member 2 [Source:NCBI gene;Acc:395961]
118	ENSGALG00000004209	12.8275	-3.92467	1.16298	-3.37465	0.000739093	0.00944174	ELFN1	14	3139896	3142286	extracellular leucine rich repeat and fibronectin type III domain containing 1 [Source:NCBI gene;Acc:416465]
1188	ENSGALG00000052514	221.556	-2.10577	0.624345	-3.37276	0.000744189	0.00948797	ENSGALG00000052514	28	3535041	3536298	early endosome antigen 1-like [Source:NCBI gene;Acc:107055361]
727	ENSGALG00000030303	131.653	-1.78558	0.529462	-3.37244	0.000745053	0.00948939	PPP1R3B	4	49546121	49550072	protein phosphatase 1 regulatory subunit 3B [Source:NCBI gene;Acc:422630]
722	ENSGALG00000030157	61.9912	-1.84914	0.54862	-3.37052	0.000750252	0.00954799	MCTP2	10	15422025	15517080	multiple C2 and transmembrane domain containing 2 [Source:NCBI gene;Acc:426324]
1201	ENSGALG00000053030	11.9197	-4.4494	1.32118	-3.36775	0.000757847	0.00960919	ENSGALG00000053030	Z	60894818	60909959
1096	ENSGALG00000049363	99.086	-2.4321	0.722162	-3.3678	0.000757695	0.00960919	ENSGALG00000049363	13	2533383	2541409	protocadherin gamma-A8-like [Source:NCBI gene;Acc:100857975]
128	ENSGALG00000004436	159.902	-1.72913	0.513523	-3.36719	0.00075939	0.00962158	CYP3A4	14	4288119	4299512	cytochrome P450 family 3 subfamily A member 4 [Source:NCBI gene;Acc:416477]
393	ENSGALG00000011490	61.0745	-1.24553	0.370279	-3.36377	0.000768867	0.00971273	CMTM6	2	40384646	40393391	CKLF like MARVEL transmembrane domain containing 6 [Source:NCBI gene;Acc:420667]
902	ENSGALG00000039105	5.89666	-5.42053	1.61214	-3.36231	0.000772928	0.00975679	ENSGALG00000039105	13	16246612	16253059
301	ENSGALG00000009392	152.621	-1.22121	0.363878	-3.3561	0.000790505	0.00996388	TLR5	3	17958137	17960722	toll like receptor 5 [Source:NCBI gene;Acc:554217]
941	ENSGALG00000040866	64.499	-2.51178	0.749059	-3.35324	0.000798715	0.0100599	P3H2	9	14139404	14193800	prolyl 3-hydroxylase 2 [Source:NCBI gene;Acc:414143]
971	ENSGALG00000043033	52.96	-1.29735	0.387024	-3.35211	0.000801967	0.0100859	EYA1	2	116925618	117074063	EYA transcriptional coactivator and phosphatase 1 [Source:NCBI gene;Acc:395718]
1063	ENSGALG00000048043	6.48562	-4.46081	1.33165	-3.34983	0.0008086	0.0101394	ENSGALG00000048043	2	119677608	119686080
1180	ENSGALG00000052222	32.3749	-1.79627	0.536179	-3.35012	0.000807755	0.0101394	ENSGALG00000052222	1	71152949	71198586
423	ENSGALG00000012418	78.4354	-1.27142	0.379542	-3.34988	0.000808467	0.0101394	KYNU	7	32639735	32697227	kynureninase [Source:NCBI gene;Acc:424302]
898	ENSGALG00000038930	10.9265	-2.78467	0.835878	-3.33143	0.000864005	0.0107727	ENSGALG00000038930	Z	6156148	6256742
618	ENSGALG00000023379	667.431	-1.16348	0.349271	-3.33117	0.000864806	0.0107727	F2RL2	Z	23491652	23495738	coagulation factor II thrombin receptor like 2 [Source:NCBI gene;Acc:768449]
1069	ENSGALG00000048337	25.328	-1.5876	0.476909	-3.32893	0.000871789	0.0108438	ENSGALG00000048337	6	27076471	27081746
1153	ENSGALG00000051349	5.0877	-5.75961	1.73045	-3.3284	0.000873474	0.0108514	ENSGALG00000051349	31	160775	179448
962	ENSGALG00000042351	83.7293	-1.75037	0.525941	-3.32807	0.000874499	0.0108514	PIK3R6	18	1955815	1973637	phosphoinositide-3-kinase regulatory subunit 6 [Source:NCBI gene;Acc:769202]
296	ENSGALG00000009301	19.2423	-2.66172	0.800585	-3.32473	0.000885057	0.0109449	CHRNA1	7	16798486	16810189	cholinergic receptor nicotinic alpha 1 subunit [Source:NCBI gene;Acc:395608]
687	ENSGALG00000028567	641.325	-1.5879	0.478682	-3.31723	0.000909159	0.0112103	MYL9	20	485851	492652	myosin, light chain 9, regulatory [Source:NCBI gene;Acc:396215]
741	ENSGALG00000030834	7.91525	-4.18822	1.26321	-3.31553	0.00091469	0.0112593	ATP8B1	Z	334119	365812	ATPase phospholipid transporting 8B1 [Source:NCBI gene;Acc:426857]
753	ENSGALG00000031392	17.2515	-3.32501	1.0029	-3.3154	0.000915115	0.0112593	ENSGALG00000031392	1	169717070	169741966
391	ENSGALG00000011473	141.031	-1.29622	0.391068	-3.31456	0.000917868	0.011285	RPS6KA2	3	42691591	42928349	ribosomal protein S6 kinase A2 [Source:NCBI gene;Acc:421570]
1101	ENSGALG00000049506	74.5515	-1.75749	0.53075	-3.31134	0.000928507	0.0113993	ENSGALG00000049506	1	20732486	20737649
229	ENSGALG00000007222	4.47479	-5.59506	1.69106	-3.30861	0.000937602	0.0114937	UTS2B	9	13858565	13865482	urotensin 2B [Source:NCBI gene;Acc:404534]
46	ENSGALG00000001892	13.3842	-3.14569	0.950869	-3.30822	0.000938895	0.0114937	CYGB	18	4342538	4349605	cytoglobin [Source:NCBI gene;Acc:427802]
1068	ENSGALG00000048311	222.061	-1.70287	0.514715	-3.30839	0.000938354	0.0114937	ENSGALG00000048311	3	95696263	95740330
1148	ENSGALG00000051022	12.1663	-2.34327	0.708477	-3.30747	0.000941421	0.011509	ENSGALG00000051022	4	68516400	68562896
352	ENSGALG00000010705	184.845	-1.59863	0.483341	-3.30745	0.000941497	0.011509	ZBTB18	3	34997069	35002178	zinc finger and BTB domain containing 18 [Source:NCBI gene;Acc:428580]
676	ENSGALG00000028115	21.2822	-3.8225	1.15701	-3.30379	0.000953878	0.0116353	SFN	23	1905027	1905821	stratifin [Source:NCBI gene;Acc:408037]
69	ENSGALG00000002570	5.18094	-4.47648	1.35607	-3.30106	0.000963199	0.0117288	ENSGALG00000002570	13	2687360	2689815	proteinase-activated receptor 2-like [Source:NCBI gene;Acc:416197]
485	ENSGALG00000014967	146.968	-1.12218	0.339958	-3.30094	0.000963615	0.0117288	SV2C	Z	23595088	23689449	synaptic vesicle glycoprotein 2C [Source:NCBI gene;Acc:431597]
874	ENSGALG00000037675	58.3018	-2.16471	0.656281	-3.29845	0.000972191	0.0118163	COL14A1	2	136788122	136908061	collagen type XIV alpha 1 chain [Source:NCBI gene;Acc:396276]
813	ENSGALG00000034306	298.802	-2.14236	0.650391	-3.29396	0.000987857	0.0119725	NEUROD4	33	5982748	5983859	neuronal differentiation 4 [Source:NCBI gene;Acc:395959]
60	ENSGALG00000002374	216.417	-1.07575	0.326912	-3.29064	0.000999605	0.0121062	SLC9A9	9	10871026	11044696	solute carrier family 9 member A9 [Source:NCBI gene;Acc:424772]
743	ENSGALG00000030902	583.031	-1.25731	0.382188	-3.28977	0.0010027	0.0121352	ENSGALG00000030902	2	108430041	108432260	snail family transcriptional repressor 2 [Source:NCBI gene;Acc:432368]
771	ENSGALG00000032415	18.2735	-3.49522	1.06271	-3.28896	0.00100558	0.0121613	SEZ6L	15	7396827	7423399	seizure related 6 homolog like [Source:NCBI gene;Acc:416906]
1249	ENSGALG00000054569	32.6574	-1.19065	0.362159	-3.28765	0.00101027	0.0122093	ENSGALG00000054569	6	2009566	2147425
824	ENSGALG00000034709	14.4345	-2.38739	0.726297	-3.28707	0.00101237	0.012226	ENSGALG00000034709	4	28669625	28751964
1058	ENSGALG00000047957	58.7659	-4.90428	1.49496	-3.28056	0.00103603	0.0124763	ENSGALG00000047957	5	10343018	10348528
951	ENSGALG00000041296	9.62144	-4.53536	1.38478	-3.27515	0.00105606	0.0126996	ENSGALG00000041296	3	106816449	106818809	SRY-box 7 [Source:NCBI gene;Acc:771337]
421	ENSGALG00000012392	330.318	-1.70783	0.52175	-3.27328	0.00106308	0.012775	IYD	3	48530510	48546549	iodotyrosine deiodinase [Source:NCBI gene;Acc:421631]
350	ENSGALG00000010595	9.13955	-3.82746	1.16997	-3.27143	0.00107005	0.0128496	GPR65	5	43100745	43106712	G protein-coupled receptor 65 [Source:NCBI gene;Acc:423395]
885	ENSGALG00000038374	101.902	-1.94424	0.594437	-3.27073	0.00107272	0.0128726	SNX20	11	6176432	6187342	sorting nexin 20 [Source:NCBI gene;Acc:415726]
1085	ENSGALG00000049053	13.6231	-2.45995	0.752202	-3.27033	0.00107422	0.0128816	ENSGALG00000049053	1	96283635	96305765
1114	ENSGALG00000049860	42.6027	-2.28212	0.698041	-3.26933	0.00107804	0.0129182	ENSGALG00000049860	7	6161464	6166260
1049	ENSGALG00000047570	32.6589	-1.58761	0.486155	-3.26564	0.00109218	0.0130785	ENSGALG00000047570	25	3757434	3763309
731	ENSGALG00000030510	84.8728	-1.91711	0.58732	-3.26418	0.00109783	0.0131369	ENSGALG00000030510	10	16241935	16246117
1011	ENSGALG00000045940	32.7485	-2.10643	0.645414	-3.26368	0.00109975	0.0131506	ENSGALG00000045940	3	105078987	105090249	nuclear GTPase, germinal center associated [Source:NCBI gene;Acc:422002]
899	ENSGALG00000038946	61.3215	-1.50833	0.464088	-3.25009	0.00115369	0.013757	KLHL38	2	138114616	138119541	kelch like family member 38 [Source:HGNC Symbol;Acc:HGNC:34435]
847	ENSGALG00000036044	9.21515	-3.44516	1.06009	-3.24987	0.00115456	0.0137577	ENSGALG00000036044	5	539900	553657	aldehyde dehydrogenase 3 family member B2 [Source:NCBI gene;Acc:428813]
1031	ENSGALG00000046983	5.15648	-5.75396	1.77082	-3.24932	0.0011568	0.0137747	ENSGALG00000046983	33	3626802	3661404	platelet glycoprotein VI-like [Source:NCBI gene;Acc:107050365]
678	ENSGALG00000028207	298.298	-1.44208	0.445543	-3.23667	0.00120933	0.01434	ENSGALG00000028207	9	20824691	20838810	zinc finger B-box domain containing [Source:NCBI gene;Acc:771469]
1149	ENSGALG00000051132	5.08767	-5.63374	1.74098	-3.23595	0.00121238	0.0143562	ENSGALG00000051132	1	39941570	39961165
1059	ENSGALG00000047973	3.96349	-4.80966	1.48729	-3.23384	0.0012214	0.0144329	ENSGALG00000047973	4	57254025	57292026
1041	ENSGALG00000047301	7.83079	-4.65898	1.44069	-3.23386	0.00122131	0.0144329	ENSGALG00000047301	4	54846089	54873684
1192	ENSGALG00000052653	149.223	-1.48466	0.459721	-3.22948	0.00124016	0.0146343	PCDHAC1	13	1335704	1434738	protocadherin alpha subfamily C, 1 [Source:NCBI gene;Acc:497223]
175	ENSGALG00000005733	24.5979	-3.10469	0.962426	-3.2259	0.00125576	0.0147773	WNT8B	6	18287218	18291826	Wnt family member 8B [Source:NCBI gene;Acc:428953]
91	ENSGALG00000003217	20.0137	-2.73478	0.847947	-3.22518	0.00125894	0.0148045	LITAF	14	1329782	1337607	lipopolysaccharide induced TNF factor [Source:NCBI gene;Acc:374125]
1036	ENSGALG00000047169	27.6909	-1.56092	0.484587	-3.22114	0.00127683	0.0150046	ENSGALG00000047169	6	13008773	13008860
299	ENSGALG00000009366	206.064	-1.43975	0.447459	-3.2176	0.00129266	0.0151487	ASIC5	4	20873531	20887179	acid sensing ion channel subunit family member 5 [Source:NCBI gene;Acc:428723]
1115	ENSGALG00000049879	161.095	-1.02768	0.319381	-3.21771	0.00129219	0.0151487	ENSGALG00000049879	10	8562539	8617941
203	ENSGALG00000006547	33.9842	-1.67132	0.51953	-3.21699	0.00129542	0.0151602	PROCR	9	4549402	4551224	protein C receptor [Source:NCBI gene;Acc:424867]
1266	ENSGALG00000055082	38.9578	-2.11116	0.656855	-3.21404	0.00130884	0.0152833	ENSGALG00000055082	5	24970713	24987701
452	ENSGALG00000013625	28.0727	-1.98822	0.618598	-3.21407	0.00130867	0.0152833	ENSGALG00000013625	3	50167911	50232264	interaction protein for cytohesin exchange factors 1 [Source:NCBI gene;Acc:421645]
484	ENSGALG00000014930	442.569	-1.46844	0.456913	-3.21384	0.00130973	0.0152833	ENC1	Z	24273701	24275470	ectodermal-neural cortex 1 [Source:NCBI gene;Acc:427203]
281	ENSGALG00000008881	214.873	-1.25902	0.391715	-3.21413	0.00130839	0.0152833	RGS3	17	1734410	1747726	regulator of G-protein signaling 3 [Source:NCBI gene;Acc:395110]
851	ENSGALG00000036226	4.17066	-4.28402	1.3352	-3.20851	0.00133424	0.0155002	ENSGALG00000036226	1	119902097	119930627
220	ENSGALG00000006900	12.1109	-2.80681	0.874817	-3.20846	0.0013345	0.0155002	ENSGALG00000006900	18	9274039	9277147	ST6 (alpha-N-acetyl-neuraminyl-2,3-beta-galactosyl-1,3)-N-acetylgalactosaminide alpha-2,6-sialyltransferase 2-like [Source:NCBI gene;Acc:422075]
292	ENSGALG00000009012	37.1351	-1.74678	0.544392	-3.20868	0.00133347	0.0155002	ZNF385B	7	14842857	14976181	zinc finger protein 385B [Source:NCBI gene;Acc:424124]
305	ENSGALG00000009429	98.7193	-1.28253	0.399864	-3.20743	0.00133929	0.0155452	RXFP1	4	21878289	21927832	relaxin/insulin like family peptide receptor 1 [Source:NCBI gene;Acc:422415]
1129	ENSGALG00000050462	21.5669	-3.54647	1.10604	-3.20646	0.00134377	0.015576	ENSGALG00000050462	1	21981303	21982633
1076	ENSGALG00000048660	34.5569	-2.78239	0.867694	-3.20665	0.00134289	0.015576	ENSGALG00000048660	4	29938825	29965868
1108	ENSGALG00000049733	29.8235	-1.95529	0.609937	-3.20572	0.00134724	0.0156057	ENSGALG00000049733	5	33745774	33752621
432	ENSGALG00000012644	6.83505	-3.57176	1.1156	-3.20164	0.00136647	0.015764	FOXD1	Z	24754667	24755989	forkhead box D1 [Source:NCBI gene;Acc:396109]
1123	ENSGALG00000049994	14.5474	-2.16499	0.676773	-3.199	0.00137907	0.0158878	ENSGALG00000049994	7	21670226	21678452
436	ENSGALG00000012754	5.1899	-4.42012	1.38182	-3.19876	0.00138021	0.0158901	PAH	1	55078825	55114899	phenylalanine hydroxylase [Source:NCBI gene;Acc:408024]
222	ENSGALG00000006997	217.249	-1.71539	0.536487	-3.19745	0.00138647	0.0159514	BRINP1	17	4358151	4436723	BMP/retinoic acid inducible neural specific 1 [Source:NCBI gene;Acc:395098]
695	ENSGALG00000029072	13.0183	-2.85919	0.896362	-3.18977	0.00142387	0.0163265	NTN3	14	14359154	14386623	netrin 1 [Source:NCBI gene;Acc:396387]
88	ENSGALG00000003160	28.0709	-1.92089	0.603106	-3.18499	0.00144759	0.0165761	CERS1	28	3831598	3842053	ceramide synthase 1 [Source:NCBI gene;Acc:420118]
1184	ENSGALG00000052444	43.9479	-1.41025	0.44292	-3.18398	0.00145264	0.0166228	ENSGALG00000052444	5	40275329	40317816
1224	ENSGALG00000053700	18.0054	-2.26572	0.713043	-3.17754	0.00148529	0.0169736	ENSGALG00000053700	2	35988322	36199426
343	ENSGALG00000010338	15.9644	-3.72165	1.17187	-3.17581	0.00149419	0.0170462	CXCL13L2	4	34985338	34986964	C-X-C motif chemokine ligand 13-like 2 [Source:NCBI gene;Acc:422510]
732	ENSGALG00000030543	24.3266	-3.30157	1.04046	-3.17319	0.00150772	0.0171607	ENSGALG00000030543	8	7448719	7449048
1122	ENSGALG00000049968	18.493	-2.78483	0.877589	-3.17327	0.00150733	0.0171607	ENSGALG00000049968	1	166505011	166578851
1128	ENSGALG00000050345	4.29597	-5.2462	1.65726	-3.1656	0.00154765	0.0175386	ENSGALG00000050345	1	149813400	149815989
187	ENSGALG00000006038	238.15	-1.0375	0.3277	-3.166	0.00154552	0.0175386	TGFBR3	8	14742786	14850067	transforming growth factor beta receptor 3 [Source:NCBI gene;Acc:374251]
744	ENSGALG00000030944	9.50137	-2.74614	0.868144	-3.16323	0.00156029	0.0176528	PAX3	9	8034728	8096205	paired box 3 [Source:NCBI gene;Acc:374127]
627	ENSGALG00000025547	56.8193	-1.42558	0.451093	-3.16027	0.00157621	0.0177975	gga-mir-1743	1	158057107	158057209	gga-mir-1743 [Source:miRBase;Acc:MI0007482]
1017	ENSGALG00000046680	33.7062	-1.88006	0.595336	-3.15798	0.00158866	0.0179143	ENSGALG00000046680	9	11537187	11565212
557	ENSGALG00000016867	149.233	-1.52256	0.482128	-3.15801	0.00158851	0.0179143	ITGBL1	1	144799552	144931151	integrin subunit beta like 1 [Source:NCBI gene;Acc:418769]
1166	ENSGALG00000051728	14.4729	-3.75177	1.1883	-3.15725	0.00159265	0.0179354	ENSGALG00000051728	5	49039335	49058044
836	ENSGALG00000035325	5.171	-4.15422	1.31788	-3.15219	0.00162049	0.0182008	PMAIP1	Z	9445555	9446532	phorbol-12-myristate-13-acetate-induced protein 1 [Source:NCBI gene;Acc:770077]
166	ENSGALG00000005409	4.14559	-4.73987	1.50492	-3.14958	0.00163503	0.018352	LHX1	19	8536207	8539366	LIM homeobox 1 [Source:NCBI gene;Acc:396381]
34	ENSGALG00000001483	729.889	-1.20308	0.382116	-3.14848	0.00164123	0.0183973	ENSGALG00000001483	21	2089567	2112355	Golgi integral membrane protein 4-like [Source:NCBI gene;Acc:419409]
794	ENSGALG00000033198	138.323	-1.05472	0.335813	-3.14079	0.00168493	0.0187759	MYO5C	10	9286269	9316180	myosin VC [Source:NCBI gene;Acc:430027]
742	ENSGALG00000030879	20.4061	-2.72967	0.869233	-3.14032	0.00168764	0.0187938	AR	4	451461	496067	androgen receptor [Source:NCBI gene;Acc:422165]
976	ENSGALG00000043167	1300.87	-1.21565	0.387553	-3.13672	0.00170848	0.0190134	TNFRSF11B	2	136321689	136339558	TNF receptor superfamily member 11b [Source:NCBI gene;Acc:378803]
149	ENSGALG00000005030	278.386	-1.21476	0.387749	-3.13286	0.00173114	0.0192404	DOCK10	9	8661263	8781136	dedicator of cytokinesis 10 [Source:NCBI gene;Acc:424803]
1156	ENSGALG00000051468	2227.51	-1.30293	0.416293	-3.12983	0.00174905	0.0194141	ENSGALG00000051468	5	12426500	12483530
96	ENSGALG00000003424	14.5348	-2.61366	0.835716	-3.12745	0.00176331	0.0195542	LMX1A	8	5540636	5563972	LIM homeobox transcription factor 1, alpha [Source:NCBI gene;Acc:777133]
111	ENSGALG00000004064	42.4137	-2.94909	0.9433	-3.12635	0.0017699	0.0195944	GPER1	14	2757417	2761606	G protein-coupled estrogen receptor 1 [Source:NCBI gene;Acc:416457]
644	ENSGALG00000026299	37.3396	-2.15197	0.688315	-3.12643	0.00176944	0.0195944	C3orf52	1	89913297	89928361	chromosome 3 open reading frame 52 [Source:HGNC Symbol;Acc:HGNC:26255]
337	ENSGALG00000010055	1451.03	-1.29836	0.415534	-3.12454	0.0017808	0.0197023	DAAM2	3	28856440	29039975	dishevelled associated activator of morphogenesis 2 [Source:NCBI gene;Acc:421422]
1092	ENSGALG00000049301	12.1687	-2.49079	0.797584	-3.12292	0.00179069	0.0197988	ENSGALG00000049301	11	6424830	6432428
360	ENSGALG00000010853	107.772	-1.23851	0.396641	-3.12249	0.00179329	0.0198147	C8B	8	26178921	26194902	complement C8 beta chain [Source:NCBI gene;Acc:424669]
248	ENSGALG00000008007	7.00263	-3.46871	1.11103	-3.12206	0.00179592	0.019818	ITGA11	10	19594940	19629103	integrin subunit alpha 11 [Source:NCBI gene;Acc:415560]
805	ENSGALG00000034070	3.60435	-3.8098	1.22302	-3.11506	0.00183904	0.0202152	GAD1	7	18202368	18226959	glutamate decarboxylase 1 [Source:NCBI gene;Acc:395743]
876	ENSGALG00000037869	5.56286	-3.15316	1.01221	-3.11512	0.00183872	0.0202152	ENSGALG00000037869	25	3351408	3362735	atrial natriuretic peptide receptor 1-like [Source:NCBI gene;Acc:107055115]
1210	ENSGALG00000053331	13.0204	-3.25021	1.04415	-3.11277	0.0018534	0.0203393	ENSGALG00000053331	27	4493438	4506723
729	ENSGALG00000030420	663.022	-1.01883	0.327315	-3.11269	0.00185392	0.0203393	ECEL1	9	15727596	15733606	endothelin converting enzyme like 1 [Source:NCBI gene;Acc:424937]
375	ENSGALG00000011238	4241.36	-1.35021	0.434068	-3.1106	0.00186705	0.020457	WLS	8	29072809	29096474	wntless Wnt ligand secretion mediator [Source:NCBI gene;Acc:424707]
150	ENSGALG00000005036	535.996	-1.8698	0.601488	-3.10862	0.00187961	0.0205681	SH2D3C	17	5276316	5295621	SH2 domain containing 3C [Source:NCBI gene;Acc:417225]
100	ENSGALG00000003645	26.2473	-1.58899	0.511874	-3.10426	0.00190755	0.0207828	ENSGALG00000003645	15	5419880	5476679	phosphatidylinositol transfer protein membrane associated 2 [Source:NCBI gene;Acc:416830]
33	ENSGALG00000001418	5.12763	-5.03828	1.6238	-3.10276	0.00191723	0.0208666	GUCA1B	26	3177160	3183039	guanylate cyclase activator 1B [Source:NCBI gene;Acc:419864]
984	ENSGALG00000043764	11.6957	-3.15784	1.01803	-3.10192	0.00192268	0.0208916	KCNS2	2	127547149	127548766	potassium voltage-gated channel modifier subfamily S member 2 [Source:NCBI gene;Acc:430463]
789	ENSGALG00000033089	70.873	-1.43404	0.462407	-3.10125	0.00192709	0.0209128	ENSGALG00000033089	2	126206530	126249421	cHz-cadherin [Source:NCBI gene;Acc:414835]
657	ENSGALG00000027144	4.13284	-3.82557	1.23405	-3.10001	0.00193513	0.0209687	PTF1A	2	17415549	17417320	pancreas specific transcription factor, 1a [Source:NCBI gene;Acc:107052623]
512	ENSGALG00000015474	104.16	-1.61697	0.521622	-3.09989	0.00193593	0.0209687	CD80	1	93674849	93698837	CD80 molecule [Source:NCBI gene;Acc:768950]
1066	ENSGALG00000048148	10.6646	-3.05198	0.98604	-3.09519	0.00196687	0.0212497	ENSGALG00000048148	1	87362293	87533270
690	ENSGALG00000028720	6.81393	-3.84832	1.24413	-3.09319	0.0019802	0.0213666	ENSGALG00000028720	1	99545973	99575148
138	ENSGALG00000004569	365.831	-1.47286	0.476225	-3.09278	0.00198289	0.021382	UNC5B	6	12473957	12503037	unc-5 netrin receptor B [Source:NCBI gene;Acc:423716]
76	ENSGALG00000002709	499.037	-1.15536	0.373679	-3.09185	0.00198913	0.0214358	MYO1C	19	5352851	5403539	myosin IC [Source:NCBI gene;Acc:417555]
648	ENSGALG00000026590	104.911	-1.00771	0.326402	-3.08732	0.0020197	0.0217376	KLF13	10	6022200	6048656	Kruppel like factor 13 [Source:NCBI gene;Acc:427493]
349	ENSGALG00000010513	90.3563	-1.20913	0.391843	-3.08576	0.00203034	0.0218383	OPNVA	6	36241945	36247511	vertebrate ancient opsin [Source:NCBI gene;Acc:423974]
1005	ENSGALG00000045671	26.7087	-2.50087	0.811966	-3.08002	0.00206986	0.0222072	ENSGALG00000045671	14	14193311	14205059	uncharacterized LOC416755 [Source:NCBI gene;Acc:416755]
32	ENSGALG00000001416	59.2036	-2.40107	0.779992	-3.07832	0.00208168	0.022306	ADRA1B	13	8713341	8730589	adrenoceptor alpha 1B [Source:NCBI gene;Acc:373890]
217	ENSGALG00000006871	177.39	-1.35296	0.440138	-3.07395	0.00211247	0.0225932	SLCO3A1	10	14786967	14897705	solute carrier organic anion transporter family member 3A1 [Source:NCBI gene;Acc:415504]
1053	ENSGALG00000047714	5799.7	-1.26936	0.412999	-3.07351	0.00211559	0.0226123	ENSGALG00000047714	5	43558105	43596979
704	ENSGALG00000029416	146.23	-1.11874	0.364078	-3.0728	0.0021206	0.0226358	TRPC6	1	184326387	184418640	transient receptor potential cation channel subfamily C member 6 [Source:NCBI gene;Acc:418989]
429	ENSGALG00000012480	184.655	-1.06762	0.347459	-3.07264	0.00212178	0.0226358	NMI	7	35101444	35110812	N-myc and STAT interactor [Source:NCBI gene;Acc:424314]
857	ENSGALG00000036471	1141.65	-1.06553	0.346767	-3.07275	0.00212096	0.0226358	RFTN2	7	10250112	10278917	raftlin family member 2 [Source:NCBI gene;Acc:424062]
609	ENSGALG00000021362	127.192	-1.66745	0.543038	-3.0706	0.0021363	0.022748	GPRC5C	18	9131978	9135879	G protein-coupled receptor class C group 5 member C [Source:NCBI gene;Acc:427814]
19	ENSGALG00000000866	113.903	-1.66331	0.541845	-3.06971	0.00214267	0.0227873	SELENBP1	25	342332	352320	selenium binding protein 1 [Source:NCBI gene;Acc:425664]
191	ENSGALG00000006229	19.6072	-2.24398	0.732286	-3.06435	0.00218144	0.0231707	ENSGALG00000006229	25	2452489	2458591	T-lymphocyte surface antigen Ly-9-like [Source:NCBI gene;Acc:100857714]
923	ENSGALG00000040136	52.0145	-4.53543	1.48125	-3.06188	0.00219949	0.0233478	PSTPIP2	Z	2160803	2176161	proline-serine-threonine phosphatase interacting protein 2 [Source:NCBI gene;Acc:770399]
35	ENSGALG00000001527	57.0595	-2.34952	0.767964	-3.05941	0.0022177	0.0235014	VWA1	21	2180506	2190706	von Willebrand factor A domain containing 1 [Source:NCBI gene;Acc:419413]
347	ENSGALG00000010436	3.18195	-5.01241	1.63854	-3.05907	0.00222024	0.0235094	DMBX1	8	22017662	22023808	diencephalon/mesencephalon homeobox 1 [Source:NCBI gene;Acc:395271]
580	ENSGALG00000017244	591.733	-1.60447	0.525047	-3.05586	0.00224419	0.0237482	PRSS23	1	190099704	190104302	protease, serine 23 [Source:NCBI gene;Acc:419017]
412	ENSGALG00000012163	58.0181	-1.62536	0.531923	-3.05563	0.0022459	0.0237516	BDNF	5	3979544	4011508	brain derived neurotrophic factor [Source:NCBI gene;Acc:396186]
879	ENSGALG00000038058	3.52931	-4.5852	1.50293	-3.05085	0.00228198	0.0241012	ENSGALG00000038058	3	41420583	41425931
495	ENSGALG00000015080	131.292	-1.11916	0.36693	-3.05007	0.00228789	0.0241207	SLC24A2	Z	33788816	33891677	solute carrier family 24 member 2 [Source:NCBI gene;Acc:414891]
1001	ENSGALG00000045478	43.2652	-2.63966	0.866189	-3.04744	0.00230799	0.0242874	ENSGALG00000045478	5	50363371	50382143	exocyst complex component 3 like [Source:NCBI gene;Acc:423478]
26	ENSGALG00000001189	112.491	-1.79887	0.590734	-3.04514	0.00232569	0.0244434	NCF1C	19	2800480	2807394	neutrophil cytosolic factor 1C pseudogene [Source:NCBI gene;Acc:417485]
1223	ENSGALG00000053676	18.809	-2.58182	0.848815	-3.04167	0.00235269	0.0246815	ENSGALG00000053676	25	3854980	3857110
1231	ENSGALG00000053953	11.7414	-2.52413	0.829811	-3.04181	0.00235158	0.0246815	ENSGALG00000053953	Z	18162715	18179335
215	ENSGALG00000006807	59.6292	-1.26953	0.417902	-3.03786	0.00238265	0.0249804	PLSCR5	9	11740248	11751391	phospholipid scramblase family member 5 [Source:NCBI gene;Acc:424884]
1150	ENSGALG00000051236	9.3108	-4.09588	1.34952	-3.03506	0.00240489	0.025167	ENSGALG00000051236	11	19662645	19697904
1097	ENSGALG00000049402	26.5008	-2.23315	0.736017	-3.0341	0.00241255	0.0252317	ENSGALG00000049402	26	2642206	2646189
38	ENSGALG00000001608	13.4194	-2.92453	0.964178	-3.03318	0.00241991	0.0252931	UNC5D	22	2087959	2217683	unc-5 netrin receptor D [Source:NCBI gene;Acc:426920]
521	ENSGALG00000015665	208.277	-1.56137	0.516154	-3.025	0.00248635	0.0258604	SH3BP2	4	82359242	82394778	SH3 domain binding protein 2 [Source:NCBI gene;Acc:422883]
317	ENSGALG00000009628	15.0159	-2.20428	0.728745	-3.02476	0.0024883	0.0258649	ENSGALG00000009628	4	11383388	11412143	potassium channel tetramerization domain containing 12 [Source:NCBI gene;Acc:425504]
428	ENSGALG00000012457	13.7026	-3.52177	1.1653	-3.02219	0.00250949	0.0260216	SSTR3	1	51425940	51431518	somatostatin receptor 3 [Source:NCBI gene;Acc:427907]
1208	ENSGALG00000053267	16.3436	-2.08359	0.689399	-3.02232	0.00250842	0.0260216	ENSGALG00000053267	8	26443957	26446441
457	ENSGALG00000013795	236.306	-1.35261	0.447651	-3.02157	0.00251467	0.0260595	HIVEP2	3	52794638	52866174	human immunodeficiency virus type I enhancer binding protein 2 [Source:NCBI gene;Acc:421672]
549	ENSGALG00000016684	27.1568	-8.17425	2.70549	-3.02136	0.00251646	0.0260621	RHAG	3	108759943	108772090	Rh associated glycoprotein [Source:NCBI gene;Acc:395118]
133	ENSGALG00000004504	3.78185	-4.70389	1.5601	-3.01512	0.00256874	0.0265551	ENSGALG00000004504	14	4415776	4428191	Ras associating with DIL domains [Source:NCBI gene;Acc:416479]
90	ENSGALG00000003196	3.88841	-5.26677	1.74712	-3.01455	0.00257364	0.0265896	RNASE6	6	9949854	9959635	ribonuclease A family member k6 [Source:NCBI gene;Acc:396194]
365	ENSGALG00000010936	3.02889	-4.956	1.64507	-3.01264	0.00258987	0.0267248	MYF6	1	40080215	40081940	myogenic factor 6 [Source:NCBI gene;Acc:417873]
651	ENSGALG00000026849	10.4118	-3.57703	1.18779	-3.01151	0.00259953	0.026792	SIAH3	1	169217367	169254113	siah E3 ubiquitin protein ligase family member 3 [Source:NCBI gene;Acc:418849]
387	ENSGALG00000011406	4.49451	-4.16493	1.38473	-3.00777	0.00263176	0.0271077	NTN4	1	45630400	45665253	netrin 4 [Source:NCBI gene;Acc:417914]
1037	ENSGALG00000047213	68.3693	-1.4094	0.469074	-3.00464	0.00265893	0.0273386	ENSGALG00000047213	13	6683618	6773352
160	ENSGALG00000005263	67.582	-1.51072	0.503225	-3.00208	0.00268142	0.027536	SOX8	14	6145956	6149345	SRY-box 8 [Source:NCBI gene;Acc:395483]
1121	ENSGALG00000049965	7151.77	-1.44952	0.483696	-2.99676	0.00272868	0.027937	ENSGALG00000049965	1	131619162	131621090
190	ENSGALG00000006190	149.338	-1.94382	0.64874	-2.9963	0.00273275	0.0279618	FHL1	4	4200870	4231430	four and a half LIM domains 1 [Source:NCBI gene;Acc:770787]
541	ENSGALG00000016441	46.0273	-1.2766	0.426851	-2.99074	0.002783	0.0284247	ENSGALG00000016441	3	96498135	96502627
142	ENSGALG00000004669	16.5547	-3.04052	1.01755	-2.98808	0.00280734	0.0286112	ASPA	19	6849327	6858068	aspartoacylase [Source:NCBI gene;Acc:417609]
979	ENSGALG00000043499	542.774	-1.58002	0.529167	-2.98586	0.00282779	0.0287613	EGFL7	17	8044471	8059104	EGF like domain multiple 7 [Source:NCBI gene;Acc:417137]
1064	ENSGALG00000048054	3.05403	-5.05575	1.69474	-2.9832	0.00285248	0.0289605	ENSGALG00000048054	31	5943286	5945543
635	ENSGALG00000026011	8.44931	-3.62855	1.21793	-2.97928	0.00288928	0.0292643	GALR1	2	90395819	90410898	galanin receptor 1 [Source:NCBI gene;Acc:428512]
793	ENSGALG00000033178	1258.74	-1.01383	0.340519	-2.9773	0.00290795	0.0294358	KLF6	2	11821968	11830930	Kruppel like factor 6 [Source:NCBI gene;Acc:420463]
537	ENSGALG00000016286	6.61041	-4.7099	1.5825	-2.97624	0.00291808	0.0295208	TASL	1	116112612	116121679	chromosome X open reading frame 21 [Source:NCBI gene;Acc:100857674]
140	ENSGALG00000004610	17.3914	-2.87957	0.967713	-2.97565	0.00292373	0.0295604	SH2B3	15	6404746	6415472	SH2B adaptor protein 3 [Source:NCBI gene;Acc:416876]
945	ENSGALG00000041013	570.349	-1.36391	0.458527	-2.97454	0.00293429	0.0296144	TNS1	7	22607293	22645929	tensin 1 [Source:NCBI gene;Acc:396439]
700	ENSGALG00000029282	4.02792	-4.21555	1.42061	-2.96743	0.00300297	0.0302001	FOXL2	9	5874581	5875710	forkhead box L2 [Source:NCBI gene;Acc:503512]
45	ENSGALG00000001869	21.0543	-2.60716	0.879363	-2.96483	0.00302854	0.0304033	LINGO2	Z	69047285	69263974	leucine rich repeat and Ig domain containing 2 [Source:HGNC Symbol;Acc:HGNC:21207]
973	ENSGALG00000043052	3.40739	-5.20134	1.75582	-2.96235	0.00305305	0.0306229	CD1B	16	2662153	2664893	CD1b molecule [Source:NCBI gene;Acc:425802]
1073	ENSGALG00000048587	115.071	-1.47393	0.49757	-2.96225	0.00305402	0.0306229	ENSGALG00000048587	3	71748311	71751266
1105	ENSGALG00000049586	18.4188	-2.11812	0.715253	-2.96136	0.00306282	0.0306821	ENSGALG00000049586	24	1186173	1189268
1018	ENSGALG00000046708	36.8491	-2.53347	0.855762	-2.96048	0.00307155	0.0307444	PTGES	17	5974914	5990576	prostaglandin E synthase [Source:NCBI gene;Acc:417193]
1220	ENSGALG00000053601	19.2969	-2.13331	0.721015	-2.95876	0.00308884	0.0308525	LPXN	5	17046436	17193688	leupaxin [Source:NCBI gene;Acc:423129]
710	ENSGALG00000029694	26.5025	-1.94266	0.657072	-2.95654	0.00311112	0.0309946	SNTA1	20	2273668	2282345	syntrophin alpha 1 [Source:NCBI gene;Acc:426448]
583	ENSGALG00000017327	59.3582	-2.75405	0.931829	-2.95553	0.00312127	0.0310594	P2RY6	1	196442816	196449067	pyrimidinergic receptor P2Y6 [Source:NCBI gene;Acc:396114]
1095	ENSGALG00000049356	36.5568	-1.87414	0.634183	-2.9552	0.00312469	0.0310752	ENSGALG00000049356	14	9466527	9473409
218	ENSGALG00000006877	3604.07	-1.17396	0.39749	-2.95344	0.00314253	0.0312344	KLHL4	4	8078253	8111548	kelch like family member 4 [Source:NCBI gene;Acc:422265]
1028	ENSGALG00000046937	6.04009	-5.80302	1.96557	-2.95234	0.00315379	0.0312871	ENSGALG00000046937	6	32320765	32327616
602	ENSGALG00000020975	191.254	-1.37764	0.46665	-2.9522	0.00315519	0.0312871	TMEM233	15	9936603	9950264	transmembrane protein 233 [Source:NCBI gene;Acc:101748111]
10	ENSGALG00000000417	52.1367	-1.80215	0.611164	-2.94872	0.00319097	0.0316051	SLC16A4	26	1413628	1422663	solute carrier family 16 member 4 [Source:NCBI gene;Acc:419809]
1228	ENSGALG00000053888	763.198	-1.23295	0.418163	-2.94848	0.0031934	0.0316098	ENSGALG00000053888	2	114059125	114070476
1139	ENSGALG00000050759	4.91561	-3.41134	1.15722	-2.94787	0.00319967	0.0316176	ENSGALG00000050759	9	11316186	11318608
548	ENSGALG00000016673	168.463	-1.29984	0.441304	-2.94546	0.00322476	0.0318286	TRAM2	3	107485825	107498655	translocation associated membrane protein 2 [Source:NCBI gene;Acc:422040]
306	ENSGALG00000009450	229.525	-1.01225	0.343875	-2.94365	0.00324362	0.0319962	DUSP10	3	18423363	18445768	dual specificity phosphatase 10 [Source:NCBI gene;Acc:421340]
80	ENSGALG00000002955	45.1923	-2.24844	0.764335	-2.9417	0.00326421	0.0321248	ADAMTSL2	17	7269757	7290205	ADAMTS like 2 [Source:NCBI gene;Acc:417147]
1178	ENSGALG00000052108	29.9874	-1.45328	0.494318	-2.93997	0.00328248	0.0322487	ENSGALG00000052108	1	32731631	32734564
1072	ENSGALG00000048544	2.92417	-4.83109	1.64342	-2.93965	0.00328584	0.032263	ENSGALG00000048544	5	52569863	52573240
386	ENSGALG00000011391	19.3682	-2.39473	0.814866	-2.9388	0.00329484	0.0323045	AMN	5	50083577	50100328	amnion associated transmembrane protein [Source:NCBI gene;Acc:423472]
527	ENSGALG00000016055	44.6403	-1.60898	0.547549	-2.93851	0.00329798	0.0323077	KCNJ15	1	108846535	108871402	potassium inwardly rectifying channel subfamily J member 15 [Source:NCBI gene;Acc:427984]
1010	ENSGALG00000045817	28.3063	-1.91342	0.652106	-2.93421	0.00334395	0.0327016	ENSGALG00000045817	1	12976445	13009149
1044	ENSGALG00000047390	22.1948	-1.60136	0.546153	-2.93207	0.00336712	0.0329092	ENSGALG00000047390	12	13502210	13519630
531	ENSGALG00000016176	2622.66	-1.16332	0.397549	-2.92624	0.00343086	0.0334937	ADGRB3	3	83255916	83705954	adhesion G protein-coupled receptor B3 [Source:NCBI gene;Acc:421875]
670	ENSGALG00000027786	36.525	-1.63037	0.557425	-2.92483	0.00344643	0.0336071	SOCS3	18	9837554	9839601	suppressor of cytokine signaling 3 [Source:NCBI gene;Acc:395299]
235	ENSGALG00000007416	27.4603	-2.70333	0.924558	-2.92392	0.00345656	0.0336866	CD3E	24	5480338	5485277	CD3e molecule [Source:NCBI gene;Acc:396062]
85	ENSGALG00000003096	56.7325	-1.48767	0.509525	-2.91972	0.0035035	0.0341245	CBFA2T2	20	2208406	2258331	CBFA2/RUNX1 translocation partner 2 [Source:NCBI gene;Acc:419155]
307	ENSGALG00000009482	5.76609	-4.61488	1.58078	-2.91937	0.00350744	0.0341289	HEPACAM2	2	22928450	22947948	HEPACAM family member 2 [Source:NCBI gene;Acc:772177]
1045	ENSGALG00000047434	8.51309	-2.57511	0.882753	-2.91714	0.00353258	0.0343488	ENSGALG00000047434	W	3570685	3580610
1137	ENSGALG00000050673	4.77407	-5.01639	1.72183	-2.91341	0.00357503	0.0346231	ENSGALG00000050673	12	8191479	8206741
1176	ENSGALG00000051998	13.0281	-2.68234	0.92062	-2.91362	0.00357262	0.0346231	ENSGALG00000051998	1	27099983	27108772
1191	ENSGALG00000052571	16.1316	-2.33757	0.802336	-2.91346	0.00357448	0.0346231	ENSGALG00000052571	13	12122336	12126363
642	ENSGALG00000026207	11.0943	-2.53739	0.871129	-2.91276	0.00358247	0.0346556	CNTF	5	17171471	17173042	ciliary neurotrophic factor [Source:NCBI gene;Acc:396488]
8	ENSGALG00000000374	111.511	-1.73815	0.596985	-2.91154	0.00359646	0.0347712	RNPEP	26	617184	633046	arginyl aminopeptidase [Source:NCBI gene;Acc:421165]
1083	ENSGALG00000048989	3.02443	-4.61104	1.5848	-2.90955	0.00361952	0.0348972	ENSGALG00000048989	31	3521960	3524425
844	ENSGALG00000035883	14.7943	-2.42449	0.833282	-2.90956	0.00361934	0.0348972	ZMYND10	12	1855699	1863549	zinc finger MYND-type containing 10 [Source:NCBI gene;Acc:112529928]
939	ENSGALG00000040832	101.94	-1.36212	0.468946	-2.90465	0.00367666	0.0353857	CFD	28	2928051	2932763	complement factor D [Source:NCBI gene;Acc:100857593]
1205	ENSGALG00000053170	22.9249	-2.25199	0.775423	-2.90421	0.00368178	0.0353994	ENSGALG00000053170	10	6097574	6122901
62	ENSGALG00000002403	93.049	-1.32078	0.455605	-2.89897	0.00374394	0.035871	ULK1	15	2927966	2996889	unc-51 like autophagy activating kinase 1 [Source:NCBI gene;Acc:416800]
809	ENSGALG00000034188	112.001	-1.21399	0.418849	-2.89839	0.0037509	0.0359174	PAG1	2	121112771	121187441	phosphoprotein membrane anchor with glycosphingolipid microdomains 1 [Source:NCBI gene;Acc:420195]
213	ENSGALG00000006779	7.14914	-2.8654	0.988808	-2.89783	0.00375755	0.0359609	PDZD3	24	4292299	4296313	PDZ domain containing 3 [Source:NCBI gene;Acc:769876]
50	ENSGALG00000001946	94.5547	-1.6072	0.555205	-2.89479	0.00379413	0.0362906	RSPO1	23	3864606	3877239	R-spondin 1 [Source:NCBI gene;Acc:419613]
1099	ENSGALG00000049433	3.32414	-5.05668	1.74853	-2.89196	0.00382842	0.0365935	ENSGALG00000049433	31	3045980	3049107	platelet glycoprotein VI-like [Source:NCBI gene;Acc:112531135]
552	ENSGALG00000016721	40.631	-1.85624	0.641892	-2.89183	0.0038301	0.0365935	PLCXD1	1	131370527	131395496	phosphatidylinositol specific phospholipase C X domain containing 1 [Source:NCBI gene;Acc:418673]
1106	ENSGALG00000049667	13.2544	-2.88646	0.99867	-2.8903	0.00384872	0.0367301	TAFA1	12	15332071	15534822	family with sequence similarity 19 member A1, C-C motif chemokine like [Source:NCBI gene;Acc:416089]
784	ENSGALG00000032856	12.6577	-2.60165	0.900415	-2.88939	0.00385991	0.0367956	GFRA2	22	1714010	1734922	GDNF family receptor alpha 2 [Source:NCBI gene;Acc:395993]
636	ENSGALG00000026070	69.8316	-2.34753	0.812879	-2.88792	0.00387803	0.0369477	ENSGALG00000026070	25	2598862	2602505	death-associated protein kinase 2-like [Source:NCBI gene;Acc:100857512]
1065	ENSGALG00000048066	3.79477	-5.06762	1.75586	-2.88612	0.00390018	0.037138	ENSGALG00000048066	2	66818448	66849879
1043	ENSGALG00000047374	13.43	-1.82149	0.631608	-2.88389	0.00392802	0.0373612	ENSGALG00000047374	1	175277315	175322274
286	ENSGALG00000008936	38.1876	-1.7548	0.609052	-2.8812	0.00396164	0.0376389	ENSGALG00000008936	17	1290696	1294902	ectonucleoside triphosphate diphosphohydrolase 8-like [Source:NCBI gene;Acc:417281]
499	ENSGALG00000015216	12.0135	-3.891	1.35163	-2.87875	0.00399258	0.0378667	SYK	Z	44075509	44125480	spleen associated tyrosine kinase [Source:NCBI gene;Acc:427272]
1144	ENSGALG00000050885	203.696	-1.2057	0.41885	-2.87859	0.00399452	0.0378667	ENSGALG00000050885	10	16848620	16900084	uncharacterized LOC101748692 [Source:NCBI gene;Acc:101748692]
1142	ENSGALG00000050866	4.2286	-5.15557	1.79158	-2.87766	0.00400641	0.0379372	HSD3B1	1	79311694	79327367	hydroxy-delta-5-steroid dehydrogenase, 3 beta- and steroid delta-isomerase 1 [Source:NCBI gene;Acc:396015]
612	ENSGALG00000022440	3.28142	-4.99132	1.73572	-2.87565	0.00403196	0.0380943	EVA1B	23	4202553	4203814	eva-1 homolog B [Source:NCBI gene;Acc:101749609]
688	ENSGALG00000028627	1772.14	-1.23647	0.430122	-2.87469	0.00404424	0.0381891	TIMP3	1	53094947	53127580	TIMP metallopeptidase inhibitor 3 [Source:NCBI gene;Acc:396483]
1	ENSGALG00000000059	2481.31	-1.28666	0.4478	-2.8733	0.00406213	0.0383368	TUBB3	11	18842577	18845331	tubulin, beta 3 class III [Source:NCBI gene;Acc:431043]
968	ENSGALG00000042705	3.60107	-4.54618	1.58331	-2.87132	0.00408758	0.0385342	KCNK3	3	105215798	105226949	potassium two pore domain channel subfamily K member 3 [Source:NCBI gene;Acc:428382]
1116	ENSGALG00000049888	16.6197	-1.62077	0.564526	-2.87102	0.00409145	0.0385494	ENSGALG00000049888	4	21074864	21125074
478	ENSGALG00000014848	2.46334	-4.66085	1.62422	-2.86959	0.00411006	0.0386818	ENSGALG00000014848	3	60899753	60939705
883	ENSGALG00000038217	1495.32	-1.49036	0.519349	-2.86967	0.00410899	0.0386818	CD82	5	22211473	22245391	CD82 molecule [Source:NCBI gene;Acc:423172]
75	ENSGALG00000002678	15.2492	-3.01571	1.05435	-2.86026	0.00423295	0.0396629	ENSGALG00000002678	10	3160778	3172796	chondroitin sulfate proteoglycan 4 [Source:NCBI gene;Acc:425524]
1189	ENSGALG00000052537	3.79309	-5.27038	1.84546	-2.85586	0.00429198	0.0401056	ENSGALG00000052537	8	4097967	4100381
374	ENSGALG00000011235	86.2364	-1.88818	0.661148	-2.8559	0.00429144	0.0401056	GALNT15	2	34255021	34277260	polypeptide N-acetylgalactosaminyltransferase 15 [Source:NCBI gene;Acc:420642]
113	ENSGALG00000004093	9.69858	-3.0591	1.07171	-2.85441	0.00431169	0.0402456	TBX22	4	1505219	1510377	T-box 22 [Source:NCBI gene;Acc:373895]
1124	ENSGALG00000050101	4.25804	-4.62269	1.62031	-2.85296	0.00433145	0.0403668	ENSGALG00000050101	10	15523587	15545140
1126	ENSGALG00000050279	3.09186	-4.27547	1.49991	-2.85048	0.0043653	0.0406408	ENSGALG00000050279	Z	67508853	67548515
1078	ENSGALG00000048827	12.6565	-6.85988	2.40802	-2.84877	0.0043889	0.0408267	ENSGALG00000048827	2	141024864	141030963
95	ENSGALG00000003361	11.6892	-3.4973	1.2282	-2.8475	0.00440638	0.0409072	TREM-B1	26	4741023	4747509	triggering receptor expressed on myeloid cells B1 [Source:NCBI gene;Acc:768535]
1022	ENSGALG00000046810	12.4482	-2.66199	0.936156	-2.84353	0.00446171	0.041351	ENSGALG00000046810	9	12570366	12575678
662	ENSGALG00000027247	6.2885	-5.40239	1.90343	-2.83824	0.00453636	0.0419813	EOMES	2	38541856	38546582	eomesodermin [Source:NCBI gene;Acc:428443]
1247	ENSGALG00000054538	15.4769	-2.21114	0.779068	-2.83818	0.00453711	0.0419813	ENSGALG00000054538	10	1586240	1592046
712	ENSGALG00000029819	79.1859	-1.58899	0.559987	-2.83755	0.00454614	0.0420419	SCG2	9	8387258	8389147	secretogranin II [Source:NCBI gene;Acc:101750767]
1002	ENSGALG00000045520	4.78996	-3.29918	1.16315	-2.83642	0.00456224	0.0421679	ENSGALG00000045520	13	11295210	11299437	ovoinhibitor-like [Source:NCBI gene;Acc:101749502]
768	ENSGALG00000032315	3.63771	-5.1555	1.81799	-2.83583	0.0045707	0.0422232	ENSGALG00000032315	12	9724102	9735561
785	ENSGALG00000032863	32.771	-1.91471	0.675343	-2.83516	0.00458022	0.0422881	ENSGALG00000032863	3	8135042	8156712
449	ENSGALG00000013598	5.85605	-3.20798	1.13657	-2.8225	0.00476501	0.0437568	SCGN	2	89883629	89906746	secretagogin, EF-hand calcium binding protein [Source:NCBI gene;Acc:421001]
1264	ENSGALG00000055061	33.7811	-1.92868	0.68391	-2.82007	0.00480126	0.0440185	ENSGALG00000055061	3	17041799	17044974
319	ENSGALG00000009640	6.69085	-3.20385	1.13629	-2.81958	0.00480867	0.0440626	CHRM5	5	30281791	30329607	Gallus gallus cholinergic receptor muscarinic 5 (CHRM5), mRNA. [Source:RefSeq mRNA;Acc:NM_001364658]
1187	ENSGALG00000052500	3.87529	-4.78904	1.70211	-2.81359	0.00489913	0.044795	ENSGALG00000052500	5	51403765	51409582
1146	ENSGALG00000050901	4.64889	-3.65301	1.2997	-2.81066	0.00494403	0.045157	ENSGALG00000050901	2	69566820	69579652
178	ENSGALG00000005848	226.8	-1.89812	0.675293	-2.81081	0.00494165	0.045157	IL11RA	Z	8328565	8349086	interleukin 11 receptor subunit alpha [Source:NCBI gene;Acc:693251]
1243	ENSGALG00000054351	5.5463	-2.76445	0.986266	-2.80295	0.00506374	0.0461514	ENSGALG00000054351	11	4375440	4426418
146	ENSGALG00000004900	14.2648	-2.96043	1.058	-2.79813	0.00513992	0.0467705	RFLNB	19	7138271	7140397	refilin B [Source:NCBI gene;Acc:417623]
1164	ENSGALG00000051681	14.9249	-2.75188	0.983883	-2.79696	0.00515861	0.0468905	ENSGALG00000051681	2	112439410	112472434
1094	ENSGALG00000049321	3.79777	-4.47629	1.60158	-2.79492	0.00519131	0.0471121	ENSGALG00000049321	1	125430574	125479589
554	ENSGALG00000016774	35.5245	-1.74894	0.626768	-2.79041	0.00526416	0.0477224	NPAS2	1	134540472	134668511	neuronal PAS domain protein 2 [Source:NCBI gene;Acc:395433]
563	ENSGALG00000016969	12.2447	-3.6788	1.31866	-2.7898	0.00527414	0.0477874	ENSGALG00000016969	1	168498203	168576759	LACC1 laccase domain containing 1 [Source:NCBI gene;Acc:418840]
1000	ENSGALG00000045444	4.0433	-5.23558	1.87724	-2.78898	0.00528751	0.047883	ENSGALG00000045444	Z	62744412	62760050
1091	ENSGALG00000049297	32.2572	-1.90588	0.683943	-2.78661	0.00532621	0.0481566	ENSGALG00000049297	3	65066484	65067967
987	ENSGALG00000044002	7.33539	-4.11869	1.47841	-2.78588	0.00533823	0.0482141	ENSGALG00000044002	24	4290144	4292330	coiled-coil domain containing 153 [Source:NCBI gene;Acc:769857]
14	ENSGALG00000000599	13.1467	-2.52672	0.907857	-2.78317	0.00538299	0.0485668	MARCHF2	28	911079	922400	membrane associated ring-CH-type finger 2 [Source:NCBI gene;Acc:420062]
698	ENSGALG00000029235	186.127	-1.333	0.479002	-2.78286	0.00538821	0.0485882	CPNE4	2	41858803	42075903	copine 4 [Source:NCBI gene;Acc:420687]
486	ENSGALG00000014971	11.2227	-2.52641	0.908061	-2.7822	0.00539912	0.0486607	SLC2A9	4	78383025	78453860	solute carrier family 2 member 9 [Source:NCBI gene;Acc:422843]
547	ENSGALG00000016661	50.7124	-2.93538	1.05535	-2.78143	0.00541205	0.0487514	BLK	3	107236167	107271386	BLK proto-oncogene, Src family tyrosine kinase [Source:NCBI gene;Acc:422035]
646	ENSGALG00000026359	137.907	-1.16042	0.417623	-2.77863	0.00545892	0.0490697	SERTAD4	3	22805740	22810788	SERTA domain containing 4 [Source:HGNC Symbol;Acc:HGNC:25236]
451	ENSGALG00000013624	165.398	-1.69785	0.611085	-2.77842	0.00546235	0.0490746	ENSGALG00000013624	2	90145304	90201328	family with sequence similarity 65, member B [Source:NCBI gene;Acc:421003]
749	ENSGALG00000031119	19.7685	-2.02613	0.72945	-2.77761	0.00547601	0.0491714	ENSGALG00000031119	8	6476373	6478963
1107	ENSGALG00000049680	41.6067	-1.55712	0.560987	-2.77568	0.0055087	0.0493867	ENSGALG00000049680	1	137937807	137943339

## Sheet: DAVID Functional enrichment
Category	ID	Term	Count	X.	PValue	Genes	List.Total	Pop.Hits	Pop.Total	Fold.Enrichment	Bonferroni	Benjamini	FDR	rank_order	full_term	gene_ratio
GOTERM_CC_DIRECT	GO:0005886	plasma membrane	68	41.7178	9.85385e-06	NPFFR2, VIPR2, KCNG4, PSCA, RRH, ABCA12, SLC6A2, RERG, TMEM100, GABRR2, LAPTM4B, GABRR1, CHL1, GSG1, CCR6, JAK3, CDON, SLC13A3, SLC30A8, NPY5R, F2R, SLC39A12, OPRM1, GMIP, SLCO1C1, FNDC5, ARC, SYPL1, MTNR1B, SLC9A7, GFRAL, DOK7, S100A6, MET, TMPRSS9, TMPRSS7, ENPEP, CHRNA3, NPR3, PTN, SLC1A7, PIK3R5, RASD2, SLCO1B1, FLRT3, GPA33, SLCO1B3, CLCA2, GRIA4, CA12, CAV3, GABRA6, EGF, HOMER2, WNT7B, SLC1…	160	5395	20521	1.61658	0.0022245	0.00222697	0.00216785	1	plasma membrane (GOTERM_CC_DIRECT)	41.7178
REACTOME_PATHWAY	R-HSA-500792	GPCR ligand binding	17	10.4294	7.10125e-06	NPFFR2, VIPR2, NPY5R, CCL20, WNT7B, FSHB, F2R, RRH, OPRM1, OPN5, HCRTR2, POMC, CRHBP, CXCL12, WNT11, MTNR1B, CCR6	105	468	11044	3.82068	0.00334619	0.00335179	0.00332338	2	GPCR ligand binding (REACTOME_PATHWAY)	10.4294
GOTERM_CC_DIRECT	GO:0045202	synapse	15	9.20245	4.12095e-05	CHRNA3, GABRA6, OPRM1, HCRTR2, BEGAIN, RASD2, GABRR2, GABRR1, CALB1, RIT2, MTNR1B, DOK7, ALDH1A1, DVL1, PMP22	160	506	20521	3.80206	0.0092703	0.00465667	0.00453304	3	synapse (GOTERM_CC_DIRECT)	9.20245
KEGG_PATHWAY	hsa04080	Neuroactive ligand-receptor interaction	14	8.58896	2.73999e-05	NPFFR2, CHRNA3, VIPR2, NPY5R, GABRA6, FSHB, F2R, OPRM1, HCRTR2, POMC, GABRR2, GABRR1, MTNR1B, GRIA4	81	367	8662	4.07939	0.00502896	0.00504158	0.00498678	4	Neuroactive ligand-receptor interaction (KEGG_PATHWAY)	8.58896
GOTERM_CC_DIRECT	GO:0005576	extracellular region	34	20.8589	0.000114997	PSCA, C1S, AMY2A, HBB, PTN, AOAH, NTN1, VTN, CRHBP, FGF7, WNT11, CLCA2, CA6, IL13RA2, SBSPON, CCL20, EGF, WNT7B, FSHB, F2R, GUCA2B, SOD3, BMP5, FNDC5, POMC, IL17REL, CXCL12, FGF18, S100A6, COL9A1, COL9A3, COL9A2, MET, MDGA1	160	2172	20521	2.00769	0.0256559	0.00866309	0.0084331	5	extracellular region (GOTERM_CC_DIRECT)	20.8589
GOTERM_CC_DIRECT	GO:0005615	extracellular space	31	19.0184	0.000169553	ENPEP, C1S, AMY2A, PRKAG2, HBB, PTN, MIR204, VTN, CRHBP, FGF7, WNT11, FLRT3, CA6, IL13RA2, LRRN3, CCL20, EGF, WNT7B, FSHB, SOD3, SERPINB5, BMP5, OTOGL, POMC, FGF18, COL9A1, COL9A3, VWA2, COL9A2, LRRC3B, MDGA1	160	1931	20521	2.05901	0.0375973	0.00957976	0.00932543	6	extracellular space (GOTERM_CC_DIRECT)	19.0184
GOTERM_CC_DIRECT	GO:0005594	collagen type IX trimer	3	1.84049	0.000354315	COL9A1, COL9A3, COL9A2	160	4	20521	96.1922	0.0769661	0.016015	0.0155898	7	collagen type IX trimer (GOTERM_CC_DIRECT)	1.84049
REACTOME_PATHWAY	R-HSA-373076	Class A/1 (Rhodopsin-like receptors)	13	7.97546	6.83534e-05	NPFFR2, NPY5R, CCL20, FSHB, F2R, RRH, OPRM1, OPN5, HCRTR2, POMC, CXCL12, MTNR1B, CCR6	105	334	11044	4.09387	0.031749	0.0161314	0.0159947	8	Class A/1 (Rhodopsin-like receptors) (REACTOME_PATHWAY)	7.97546
REACTOME_PATHWAY	R-HSA-162582	Signal Transduction	42	25.7669	0.000203839	NPFFR2, VIPR2, RRH, PRKAG2, PTN, PIK3R5, CRHBP, FGF7, WNT11, MECOM, FLRT3, RDH10, DVL1, CCR6, RAG2, JAK3, ATP6V1C2, CDON, NPY5R, CCL20, EGF, WNT7B, FSHB, F2R, OPRM1, GMIP, OPN5, HCRTR2, POMC, ALDH1A3, ARC, CXCL12, RIT2, MTNR1B, FABP7, ALDH1A1, FGF18, COL9A1, COL9A3, COL9A2, MET, ATP6V0D2	105	2597	11044	1.70104	0.0917376	0.0320707	0.0317989	9	Signal Transduction (REACTOME_PATHWAY)	25.7669
GOTERM_CC_DIRECT	GO:0070062	extracellular exosome	32	19.6319	0.000965818	ENPEP, PSCA, AMY2A, NPR3, HBB, CNDP2, VTN, CALB1, CHL1, GPA33, CA6, ASL, ATP6V1C2, BCAS1, SLC13A3, EGF, CFAP70, WNT7B, GUCA2B, HSPA2, SOD3, ALDH1A3, KRT19, CXCL12, FABP4, SYPL1, ALDH1A1, S100A6, VWA2, ATP6V0D2, FOLR1, CREB5	160	2241	20521	1.83141	0.19618	0.0363792	0.0354133	10	extracellular exosome (GOTERM_CC_DIRECT)	19.6319
REACTOME_PATHWAY	R-HSA-372790	Signaling by GPCR	18	11.0429	0.000312	NPFFR2, VIPR2, NPY5R, CCL20, WNT7B, FSHB, F2R, RRH, OPRM1, OPN5, HCRTR2, PIK3R5, POMC, CRHBP, CXCL12, WNT11, MTNR1B, CCR6	105	709	11044	2.67032	0.136954	0.036816	0.036504	11	Signaling by GPCR (REACTOME_PATHWAY)	11.0429
KEGG_PATHWAY	hsa04151	PI3K-Akt signaling pathway	12	7.36196	0.000426496	VTN, FGF7, EGF, FGF18, F2R, COL9A1, COL9A3, COL9A2, JAK3, MET, CREB5, PIK3R5	81	359	8662	3.57454	0.0754905	0.0392376	0.0388111	12	PI3K-Akt signaling pathway (KEGG_PATHWAY)	7.36196
REACTOME_PATHWAY	R-HSA-9006934	Signaling by Receptor Tyrosine Kinases	15	9.20245	0.000445418	EGF, PTN, ARC, FGF7, CXCL12, RIT2, FLRT3, FGF18, COL9A1, COL9A3, COL9A2, JAK3, MET, ATP6V0D2, ATP6V1C2	105	532	11044	2.96563	0.189646	0.0420475	0.0416911	13	Signaling by Receptor Tyrosine Kinases (REACTOME_PATHWAY)	9.20245
REACTOME_PATHWAY	R-HSA-375276	Peptide ligand-binding receptors	9	5.52147	0.000605796	POMC, NPFFR2, CXCL12, NPY5R, CCL20, F2R, CCR6, OPRM1, HCRTR2	105	201	11044	4.70959	0.248754	0.0476559	0.0472521	14	Peptide ligand-binding receptors (REACTOME_PATHWAY)	5.52147

## Sheet: Panther GO biological process
	Uniquely Mapped IDS:	20589 out of 20589	250 out of 256
	Unmapped IDs:	0	127
	Multiple mapping information:	0	6
	Annotation Version and Release Date: GO Ontology database DOI: 10.5281/zenodo.7942786 Released 2023-05-10
	Analyzed List:	Client Text Box Input (Homo sapiens)
	Reference List:	Homo sapiens (all genes in database)
	Test Type: Fisher's Exact	Correction: Calculate False Discovery Rate
	ALL DATA
Term	Ontology	#	#	expected	Fold Enrichment	+/-	raw P value	FDR
GO biological process complete	anatomical structure morphogenesis	2244	72	27.9	2.58	+	4.37e-14	6.79e-10	9.16813
GO biological process complete	multicellular organism development	3966	101	49.31	2.05	+	1.24e-13	9.61e-10	9.01728
GO biological process complete	system development	3553	94	44.18	2.13	+	2.3e-13	1.19e-09	8.92445
GO biological process complete	sensory organ development	593	33	7.37	4.48	+	1.88e-12	7.29e-09	8.13727
GO biological process complete	animal organ development	2925	80	36.37	2.2	+	4.86e-12	1.51e-08	7.82102
GO biological process complete	nervous system development	2233	66	27.76	2.38	+	2.84e-11	7.36e-08	7.13312
GO biological process complete	multicellular organismal process	6713	133	83.47	1.59	+	2.72e-10	6.05e-07	6.21824
GO cellular component complete	cell periphery	6388	127	79.43	1.6	+	9.44e-10	1.87e-06	5.72816
GO biological process complete	animal organ morphogenesis	991	38	12.32	3.08	+	1.26e-09	1.96e-06	5.70774
GO biological process complete	regulation of biological process	11806	194	146.79	1.32	+	1.44e-09	2.03e-06	5.6925
GO biological process complete	anatomical structure development	5201	110	64.67	1.7	+	1.2e-09	2.07e-06	5.68403
GO biological process complete	biological regulation	12228	199	152.04	1.31	+	1.08e-09	2.09e-06	5.67985
GO biological process complete	cell-cell signaling	1092	39	13.58	2.87	+	5.07e-09	6.56e-06	5.1831
GO biological process complete	regulation of developmental process	2462	65	30.61	2.12	+	5.58e-09	6.67e-06	5.17587
GO biological process complete	tissue development	1753	52	21.8	2.39	+	6.94e-09	6.74e-06	5.17134
GO biological process complete	regulation of anatomical structure morphogenesis	871	34	10.83	3.14	+	6.75e-09	6.98e-06	5.15614
GO biological process complete	generation of neurons	1151	40	14.31	2.79	+	6.58e-09	7.3e-06	5.13668
GO biological process complete	neuron differentiation	1081	38	13.44	2.83	+	1.23e-08	1.13e-05	4.94692
GO biological process complete	developmental process	5702	114	70.9	1.61	+	1.36e-08	1.17e-05	4.93181
GO biological process complete	regulation of cellular process	11039	182	137.26	1.33	+	1.5e-08	1.23e-05	4.91009
GO biological process complete	eye development	385	21	4.79	4.39	+	3.44e-08	2.67e-05	4.57349
GO biological process complete	visual system development	389	21	4.84	4.34	+	4.07e-08	3.01e-05	4.52143
GO biological process complete	sensory system development	395	21	4.91	4.28	+	5.21e-08	3.68e-05	4.43415
GO biological process complete	signaling	5119	103	63.65	1.62	+	8.5e-08	5.74e-05	4.24109
GO biological process complete	camera-type eye development	337	19	4.19	4.53	+	9.71e-08	6.28e-05	4.20204
GO biological process complete	neurogenesis	1321	41	16.43	2.5	+	1.15e-07	6.89e-05	4.16178
GO biological process complete	cell communication	5278	105	65.63	1.6	+	1.14e-07	7.06e-05	4.1512
GO biological process complete	regulation of signaling	3396	76	42.23	1.8	+	1.81e-07	0.000104	3.98297
GO biological process complete	cell morphogenesis	687	27	8.54	3.16	+	2.41e-07	0.000129	3.88941
GO biological process complete	visual perception	220	15	2.74	5.48	+	2.34e-07	0.00013	3.88606
GO biological process complete	positive regulation of developmental process	1319	40	16.4	2.44	+	2.62e-07	0.000135	3.86967
GO biological process complete	sensory perception of light stimulus	223	15	2.77	5.41	+	2.75e-07	0.000138	3.86012
GO biological process complete	regulation of biological quality	2934	68	36.48	1.86	+	3.46e-07	0.000168	3.77469
GO biological process complete	neuron projection morphogenesis	489	22	6.08	3.62	+	3.91e-07	0.000184	3.73518
GO biological process complete	regulation of cell communication	3405	75	42.34	1.77	+	4.62e-07	0.000194	3.7122
GO biological process complete	cellular component morphogenesis	619	25	7.7	3.25	+	4.27e-07	0.000195	3.70997
GO biological process complete	tube development	900	31	11.19	2.77	+	4.77e-07	0.000195	3.70997
GO biological process complete	ear development	232	15	2.88	5.2	+	4.43e-07	0.000197	3.70553
GO biological process complete	plasma membrane bounded cell projection morphogenesis	494	22	6.14	3.58	+	4.61e-07	0.000199	3.70115
GO biological process complete	cell projection morphogenesis	499	22	6.2	3.55	+	5.42e-07	0.000216	3.66555
GO biological process complete	cell part morphogenesis	519	22	6.45	3.41	+	1.02e-06	0.000394	3.4045
GO biological process complete	signal transduction	4819	95	59.92	1.59	+	1.16e-06	0.000439	3.35754
GO biological process complete	system process	2080	52	25.86	2.01	+	1.24e-06	0.000457	3.34008
GO biological process complete	tissue morphogenesis	570	23	7.09	3.25	+	1.28e-06	0.000464	3.33348
GO biological process complete	retina development in camera-type eye	159	12	1.98	6.07	+	1.42e-06	0.000503	3.29843
GO biological process complete	regulation of neuron projection development	450	20	5.6	3.57	+	1.61e-06	0.000556	3.25493
GO biological process complete	anatomical structure formation involved in morphogenesis	961	31	11.95	2.59	+	1.82e-06	0.000614	3.21183
GO biological process complete	anterograde trans-synaptic signaling	416	19	5.17	3.67	+	2.02e-06	0.000615	3.21112
GO biological process complete	morphogenesis of an epithelium	458	20	5.69	3.51	+	2.08e-06	0.000622	3.20621
GO biological process complete	neuron development	864	29	10.74	2.7	+	1.9e-06	0.000626	3.20343
GO biological process complete	chemical synaptic transmission	416	19	5.17	3.67	+	2.02e-06	0.000627	3.20273
GO biological process complete	regulation of hormone levels	542	22	6.74	3.26	+	2.01e-06	0.000637	3.19586
GO biological process complete	epithelium development	1103	34	13.71	2.48	+	2e-06	0.000649	3.18776
GO biological process complete	embryonic morphogenesis	591	23	7.35	3.13	+	2.31e-06	0.000676	3.17005
GO cellular component complete	external encapsulating structure	565	23	7.03	3.27	+	1.11e-06	0.000734	3.1343
GO biological process complete	trans-synaptic signaling	433	19	5.38	3.53	+	3.53e-06	0.00102	2.9914
GO biological process complete	neuron projection development	700	25	8.7	2.87	+	3.6e-06	0.00102	2.9914
GO biological process complete	sensory organ morphogenesis	278	15	3.46	4.34	+	3.73e-06	0.00103	2.98716
GO cellular component complete	extracellular matrix	564	23	7.01	3.28	+	1.08e-06	0.00107	2.97062
GO biological process complete	cell morphogenesis involved in differentiation	522	21	6.49	3.24	+	3.96e-06	0.00108	2.96658
GO biological process complete	cell morphogenesis involved in neuron differentiation	450	19	5.6	3.4	+	6e-06	0.00161	2.79317
GO biological process complete	central nervous system development	1069	32	13.29	2.41	+	6.42e-06	0.00169	2.77211
GO biological process complete	synapse organization	333	16	4.14	3.86	+	7.22e-06	0.00187	2.72816
GO biological process complete	retinal metabolic process	18	5	0.22	22.34	+	7.54e-06	0.00192	2.7167
GO biological process complete	nervous system process	1462	39	18.18	2.15	+	7.99e-06	0.002	2.69897
GO biological process complete	synaptic signaling	463	19	5.76	3.3	+	8.83e-06	0.00211	2.67572
GO biological process complete	cell adhesion	967	30	12.02	2.5	+	9.01e-06	0.00212	2.67366
GO biological process complete	regulation of plasma membrane bounded cell projection organization	643	23	7.99	2.88	+	8.77e-06	0.00213	2.67162
GO biological process complete	regulation of animal organ morphogenesis	129	10	1.6	6.23	+	8.71e-06	0.00215	2.66756
GO cellular component complete	synapse	1474	40	18.33	2.18	+	4.35e-06	0.00216	2.66555
GO cellular component complete	plasma membrane	5903	108	73.4	1.47	+	5.45e-06	0.00216	2.66555
GO biological process complete	cell surface receptor signaling pathway	2093	50	26.02	1.92	+	9.77e-06	0.00226	2.64589
GO biological process complete	regulation of response to stimulus	3960	79	49.24	1.6	+	1.02e-05	0.00232	2.63451
GO biological process complete	regulation of multicellular organismal process	2983	64	37.09	1.73	+	1.06e-05	0.00238	2.62342
GO biological process complete	regulation of signal transduction	2992	64	37.2	1.72	+	1.11e-05	0.00247	2.6073
GO biological process complete	axon development	430	18	5.35	3.37	+	1.18e-05	0.00259	2.5867
GO biological process complete	regulation of cell projection organization	657	23	8.17	2.82	+	1.22e-05	0.00264	2.5784
GO biological process complete	positive regulation of cell differentiation	857	27	10.66	2.53	+	1.33e-05	0.00283	2.54821
GO biological process complete	regulation of synapse organization	236	13	2.93	4.43	+	1.35e-05	0.00284	2.54668
GO cellular component complete	extracellular region	4292	84	53.37	1.57	+	9.22e-06	0.00304	2.51713
GO biological process complete	regulation of establishment of planar polarity	58	7	0.72	9.71	+	1.47e-05	0.00305	2.5157
GO biological process complete	developmental growth involved in morphogenesis	138	10	1.72	5.83	+	1.51e-05	0.00309	2.51004
GO biological process complete	regulation of synapse structure or activity	241	13	3	4.34	+	1.67e-05	0.00337	2.47237
GO biological process complete	cell junction organization	531	20	6.6	3.03	+	1.7e-05	0.00338	2.47108
GO biological process complete	regulation of synapse assembly	113	9	1.41	6.41	+	2.01e-05	0.00396	2.4023
GO biological process complete	cell surface receptor signaling pathway involved in cell-cell signaling	364	16	4.53	3.54	+	2.07e-05	0.00396	2.4023
GO biological process complete	transmembrane receptor protein serine/threonine kinase signaling pathway	210	12	2.61	4.6	+	2.06e-05	0.00401	2.39686
GO biological process complete	regulation of signaling receptor activity	144	10	1.79	5.59	+	2.14e-05	0.00405	2.39254
GO biological process complete	Wnt signaling pathway, planar cell polarity pathway	41	6	0.51	11.77	+	2.28e-05	0.00416	2.38091
GO biological process complete	tube morphogenesis	684	23	8.5	2.7	+	2.26e-05	0.00419	2.37779
GO biological process complete	forebrain development	409	17	5.09	3.34	+	2.26e-05	0.00424	2.37263
GO biological process complete	response to endogenous stimulus	1464	38	18.2	2.09	+	2.37e-05	0.00429	2.36754
GO biological process complete	cell development	2185	50	27.17	1.84	+	2.5e-05	0.00441	2.35556
GO biological process complete	positive regulation of nervous system development	289	14	3.59	3.9	+	2.49e-05	0.00444	2.35262
GO biological process complete	axonogenesis	375	16	4.66	3.43	+	2.92e-05	0.0051	2.29243
GO biological process complete	synaptic membrane adhesion	25	5	0.31	16.09	+	2.98e-05	0.00514	2.28904
GO biological process complete	cell migration	892	27	11.09	2.43	+	3.53e-05	0.00603	2.21968
GO biological process complete	regulation of cell differentiation	1558	39	19.37	2.01	+	4.16e-05	0.00702	2.15366
GO biological process complete	cell motility	1057	30	13.14	2.28	+	4.53e-05	0.00757	2.1209
GO biological process complete	head development	847	26	10.53	2.47	+	4.61e-05	0.00762	2.11805
GO biological process complete	behavior	622	21	7.73	2.72	+	4.91e-05	0.00803	2.09528
GO biological process complete	regulation of multicellular organismal development	1401	36	17.42	2.07	+	4.97e-05	0.00804	2.09474
GO biological process complete	regulation of neuron differentiation	195	11	2.42	4.54	+	5.1e-05	0.00816	2.08831
GO biological process complete	cerebral cortex development	130	9	1.62	5.57	+	5.65e-05	0.00869	2.06098
GO biological process complete	ear morphogenesis	130	9	1.62	5.57	+	5.65e-05	0.00877	2.057
GO biological process complete	neuron projection guidance	234	12	2.91	4.12	+	5.63e-05	0.00882	2.05453
GO biological process complete	regulation of cellular component organization	2439	53	30.33	1.75	+	5.9e-05	0.00889	2.0511
GO biological process complete	axon guidance	234	12	2.91	4.12	+	5.63e-05	0.00891	2.05012
GO biological process complete	cell population proliferation	729	23	9.06	2.54	+	5.85e-05	0.00891	2.05012
GO biological process complete	epithelial tube morphogenesis	316	14	3.93	3.56	+	6.28e-05	0.00938	2.0278
GO biological process complete	cellular developmental process	3614	71	44.94	1.58	+	6.63e-05	0.00972	2.01233
GO biological process complete	ovulation cycle	75	7	0.93	7.51	+	6.74e-05	0.00978	2.00966
GO biological process complete	positive regulation of cellular process	5511	98	68.52	1.43	+	6.62e-05	0.00979	2.00922
GO biological process complete	enzyme-linked receptor protein signaling pathway	639	21	7.95	2.64	+	7.12e-05	0.0101	1.99568
GO biological process complete	telencephalon development	279	13	3.47	3.75	+	7.07e-05	0.0102	1.9914
GO biological process complete	inner ear development	204	11	2.54	4.34	+	7.49e-05	0.0103	1.98716
GO biological process complete	pyramidal neuron differentiation	15	4	0.19	21.45	+	7.45e-05	0.0104	1.98297
GO biological process complete	cellular response to endogenous stimulus	1201	32	14.93	2.14	+	7.48e-05	0.0104	1.98297
GO biological process complete	collecting duct development	15	4	0.19	21.45	+	7.45e-05	0.0105	1.97881
GO cellular component complete	nuclear protein-containing complex	1234	2	15.34	0.13	-	4.43e-05	0.011	1.95861
GO cellular component complete	collagen-containing extracellular matrix	428	17	5.32	3.19	+	3.92e-05	0.0111	1.95468
GO biological process complete	canonical Wnt signaling pathway	106	8	1.32	6.07	+	8.32e-05	0.0113	1.94692
GO biological process complete	embryo development	1054	29	13.11	2.21	+	8.61e-05	0.0116	1.93554
GO biological process complete	Wnt signaling pathway	287	13	3.57	3.64	+	9.28e-05	0.0121	1.91721
GO biological process complete	cell-cell signaling by wnt	287	13	3.57	3.64	+	9.28e-05	0.0122	1.91364
GO biological process complete	cell differentiation	3590	70	44.64	1.57	+	9.14e-05	0.0122	1.91364
GO biological process complete	positive regulation of biological process	6219	107	77.33	1.38	+	9.19e-05	0.0122	1.91364
GO biological process complete	regulation of cell junction assembly	211	11	2.62	4.19	+	9.97e-05	0.0129	1.88941
GO biological process complete	non-canonical Wnt signaling pathway	55	6	0.68	8.77	+	0.000102	0.0131	1.88273
GO biological process complete	regulation of nervous system development	466	17	5.79	2.93	+	0.000107	0.0136	1.86646
GO cellular component complete	collagen type IX trimer	4	3	0.05	60.32	+	6.18e-05	0.0136	1.86646
GO cellular component complete	neuron projection	1378	35	17.13	2.04	+	7.66e-05	0.0152	1.81816
GO biological process complete	regulation of cell growth	426	16	5.3	3.02	+	0.000124	0.0156	1.80688
GO biological process complete	cellular response to stimulus	6472	110	80.47	1.37	+	0.00014	0.0176	1.75449
GO biological process complete	embryonic organ morphogenesis	301	13	3.74	3.47	+	0.000146	0.0181	1.74232
GO biological process complete	cellular response to growth factor stimulus	479	17	5.96	2.85	+	0.000147	0.0181	1.74232
GO biological process complete	kidney development	303	13	3.77	3.45	+	0.000155	0.019	1.72125
GO biological process complete	adult behavior	150	9	1.87	4.83	+	0.000158	0.0191	1.71897
GO biological process complete	morphogenesis of embryonic epithelium	150	9	1.87	4.83	+	0.000158	0.0192	1.7167
GO biological process complete	regulation of nervous system process	151	9	1.88	4.79	+	0.000166	0.0199	1.70115
GO biological process complete	plasma membrane bounded cell projection organization	1148	30	14.27	2.1	+	0.000169	0.0201	1.6968
GO biological process complete	positive regulation of epithelial cell differentiation	61	6	0.76	7.91	+	0.000173	0.0203	1.6925
GO cellular component complete	extracellular space	3358	66	41.75	1.58	+	0.000121	0.0218	1.66154
GO biological process complete	cellular aldehyde metabolic process	62	6	0.77	7.78	+	0.000187	0.0219	1.65956
GO biological process complete	positive regulation of cell projection organization	354	14	4.4	3.18	+	0.000197	0.0228	1.64207
GO biological process complete	convergent extension involved in gastrulation	7	3	0.09	34.47	+	0.000206	0.0237	1.62525
GO biological process complete	cell-cell adhesion	543	18	6.75	2.67	+	0.000212	0.0237	1.62525
GO biological process complete	circulatory system process	494	17	6.14	2.77	+	0.000209	0.0238	1.62342
GO biological process complete	pallium development	193	10	2.4	4.17	+	0.000216	0.0239	1.6216
GO biological process complete	renal system development	313	13	3.89	3.34	+	0.000211	0.0239	1.6216
GO biological process complete	locomotion	543	18	6.75	2.67	+	0.000212	0.0239	1.6216
GO biological process complete	retina morphogenesis in camera-type eye	64	6	0.8	7.54	+	0.00022	0.024	1.61979
GO cellular component complete	FACIT collagen trimer	6	3	0.07	40.21	+	0.000146	0.024	1.61979
GO biological process complete	regulation of hormone metabolic process	40	5	0.5	10.05	+	0.00022	0.0242	1.61618
GO biological process complete	positive regulation of chondrocyte differentiation	21	4	0.26	15.32	+	0.000229	0.0249	1.6038
GO biological process complete	regulation of neurotransmitter receptor activity	65	6	0.81	7.42	+	0.000238	0.0256	1.59176
GO biological process complete	brain development	798	23	9.92	2.32	+	0.000245	0.0263	1.58004
GO cellular component complete	GABA-ergic synapse	89	7	1.11	6.33	+	0.000183	0.0278	1.55596
GO biological process complete	embryonic organ development	458	16	5.69	2.81	+	0.000272	0.029	1.5376
GO biological process complete	regulation of molecular function	2569	53	31.94	1.66	+	0.000275	0.029	1.5376
GO cellular component complete	synaptic membrane	401	15	4.99	3.01	+	0.00021	0.0297	1.52724
GO biological process complete	response to growth factor	510	17	6.34	2.68	+	0.000299	0.0313	1.50446
GO biological process complete	camera-type eye morphogenesis	130	8	1.62	4.95	+	0.000312	0.0323	1.4908
GO biological process complete	morphogenesis of a branching epithelium	165	9	2.05	4.39	+	0.000311	0.0324	1.48945
GO biological process complete	locomotory behavior	204	10	2.54	3.94	+	0.000329	0.0338	1.47108
GO biological process complete	developmental growth	420	15	5.22	2.87	+	0.000337	0.0342	1.46597
GO biological process complete	growth	420	15	5.22	2.87	+	0.000337	0.0344	1.46344
GO biological process complete	intracellular signal transduction	1558	36	19.37	1.86	+	0.000342	0.0345	1.46218
GO biological process complete	negative regulation of peptide hormone secretion	45	5	0.56	8.94	+	0.000363	0.0363	1.44009
GO biological process complete	negative regulation of secretion	169	9	2.1	4.28	+	0.000367	0.0363	1.44009
GO biological process complete	regulation of system process	569	18	7.07	2.54	+	0.000366	0.0364	1.4389
GO cellular component complete	postsynaptic specialization	369	14	4.59	3.05	+	0.000296	0.0367	1.43533
GO biological process complete	circulatory system development	926	25	11.51	2.17	+	0.000378	0.0371	1.43063
GO biological process complete	chemotaxis	522	17	6.49	2.62	+	0.000387	0.0378	1.42251
GO biological process complete	cell projection organization	1195	30	14.86	2.02	+	0.000391	0.038	1.42022
GO biological process complete	regulation of secretion	624	19	7.76	2.45	+	0.000399	0.0382	1.41794
GO biological process complete	negative regulation of peptide secretion	46	5	0.57	8.74	+	0.000398	0.0384	1.41567
GO biological process complete	taxis	524	17	6.52	2.61	+	0.000403	0.0384	1.41567
GO cellular component complete	plasma membrane region	1312	32	16.31	1.96	+	0.000293	0.0387	1.41229
GO biological process complete	female pregnancy	174	9	2.16	4.16	+	0.000449	0.0425	1.37161
GO biological process complete	response to abiotic stimulus	1118	28	13.9	2.01	+	0.000481	0.0435	1.36151
GO biological process complete	intercellular transport	10	3	0.12	24.13	+	0.000478	0.0437	1.35952
GO biological process complete	response to BMP	105	7	1.31	5.36	+	0.00047	0.0437	1.35952
GO biological process complete	positive regulation of cellular component organization	1118	28	13.9	2.01	+	0.000481	0.0437	1.35952
GO biological process complete	decidualization	26	4	0.32	12.37	+	0.000474	0.0438	1.35853
GO biological process complete	metanephric collecting duct development	10	3	0.12	24.13	+	0.000478	0.0439	1.35754
GO biological process complete	cellular response to BMP stimulus	105	7	1.31	5.36	+	0.00047	0.044	1.35655
GO biological process complete	morphogenesis of a branching structure	175	9	2.18	4.14	+	0.000467	0.044	1.35655
GO biological process complete	modulation of chemical synaptic transmission	485	16	6.03	2.65	+	0.0005	0.0443	1.3536
GO biological process complete	positive regulation of cell junction assembly	106	7	1.32	5.31	+	0.000496	0.0445	1.35164
GO biological process complete	kidney epithelium development	140	8	1.74	4.6	+	0.000498	0.0445	1.35164
GO biological process complete	regulation of trans-synaptic signaling	486	16	6.04	2.65	+	0.000511	0.0451	1.34582
GO biological process complete	central nervous system neuron differentiation	179	9	2.23	4.04	+	0.000546	0.0479	1.31966
GO biological process complete	immune system process	2277	12	28.31	0.42	-	0.000562	0.049	1.3098
GO cellular component complete	cell junction	2232	47	27.75	1.69	+	0.000371	4.32	-0.635484
PANTHER Protein Class	extracellular matrix structural protein	72	6	0.9	6.7	+	0.000397	0.0778
PANTHER Protein Class	extracellular matrix protein	142	8	1.77	4.53	+	0.000545	0.0534
PANTHER Protein Class	RNA metabolism protein	827	1	10.28	0.1	-	0.000583	0.0381

## Sheet: STRING analysis
#category	term ID	term description	observed gene count	background gene count	strength	false discovery rate	matching proteins in your network (IDs)	matching proteins in your network (labels)
UniProt Keywords	KW-0272	Extracellular matrix	7	71	1	0.00068	9031.ENSGALP00000009015,9031.ENSGALP00000011509,9031.ENSGALP00000024466,9031.ENSGALP00000027337,9031.ENSGALP00000035064,9031.ENSGALP00000036264,9031.ENSGALP00000041983	COL9A3,TNC,CCDC80,LECT1,COL2A1,COL9A1,WNT7B
UniProt Keywords	KW-0433	Leucine-rich repeat	6	105	0.76	0.0275	9031.ENSGALP00000013457,9031.ENSGALP00000014168,9031.ENSGALP00000014797,9031.ENSGALP00000015433,9031.ENSGALP00000015833,9031.ENSGALP00000036529	LRRN1,FLRT3,FSHR,LRRN3,AMIGO2,SLIT2
KEGG	gga04510	Focal adhesion	9	167	0.73	0.0051	9031.ENSGALP00000009015,9031.ENSGALP00000011509,9031.ENSGALP00000013584,9031.ENSGALP00000019200,9031.ENSGALP00000019824,9031.ENSGALP00000035064,9031.ENSGALP00000036264,9031.ENSGALP00000039002,9031.ENSGALP00000042226	COL9A3,TNC,CAV3,ITGB5,EGF,COL2A1,COL9A1,HGF,MET
UniProt Keywords	KW-0965	Cell junction	7	151	0.67	0.0306	9031.ENSGALP00000002598,9031.ENSGALP00000004750,9031.ENSGALP00000013849,9031.ENSGALP00000014168,9031.ENSGALP00000027628,9031.ENSGALP00000035659,9031.ENSGALP00000036453	GABRA6,CHRNA3,GRIA3,FLRT3,GJB6,GJB2,BVES
KEGG	gga04080	Neuroactive ligand-receptor interaction	13	296	0.65	0.0019	9031.ENSGALP00000002598,9031.ENSGALP00000004138,9031.ENSGALP00000004750,9031.ENSGALP00000013849,9031.ENSGALP00000014797,9031.ENSGALP00000018955,9031.ENSGALP00000019805,9031.ENSGALP00000021014,9031.ENSGALP00000022114,9031.ENSGALP00000025663,9031.ENSGALP00000027791,9031.ENSGALP00000031005,9031.ENSGALP00000036361	GABRA6,CALCRL,CHRNA3,GRIA3,FSHR,NPFFR2,FSHB,MC4R,OPRM1,LOC422929,MTNR1B,HCRTR2,CGA
UniProt Keywords	KW-0964	Secreted	15	371	0.61	0.00043	9031.ENSGALP00000007370,9031.ENSGALP00000009015,9031.ENSGALP00000011509,9031.ENSGALP00000014168,9031.ENSGALP00000019805,9031.ENSGALP00000024466,9031.ENSGALP00000026105,9031.ENSGALP00000027337,9031.ENSGALP00000029815,9031.ENSGALP00000035064,9031.ENSGALP00000036264,9031.ENSGALP00000036361,9031.ENSGALP00000038541,9031.ENSGALP00000041983,9031.ENSGALP00000043473	DRAXIN,COL9A3,TNC,FLRT3,FSHB,CCDC80,NDP,LECT1,LOC418356,COL2A1,COL9A1,CGA,NTN1,WNT7B,PTN
GO Component	GO:0043235	Receptor complex	10	260	0.59	0.0443	9031.ENSGALP00000002598,9031.ENSGALP00000004750,9031.ENSGALP00000006047,9031.ENSGALP00000013849,9031.ENSGALP00000014797,9031.ENSGALP00000019120,9031.ENSGALP00000019200,9031.ENSGALP00000019824,9031.ENSGALP00000019925,9031.ENSGALP00000031763	GABRA6,CHRNA3,RAMP1,GRIA3,FSHR,HSPA2,ITGB5,EGF,BMPR1B,IL13RA2
UniProt Keywords	KW-0297	G-protein coupled receptor	9	260	0.54	0.041	9031.ENSGALP00000004138,9031.ENSGALP00000014797,9031.ENSGALP00000018955,9031.ENSGALP00000019862,9031.ENSGALP00000021014,9031.ENSGALP00000022114,9031.ENSGALP00000025663,9031.ENSGALP00000027791,9031.ENSGALP00000031005	CALCRL,FSHR,NPFFR2,RRH,MC4R,OPRM1,LOC422929,MTNR1B,HCRTR2
UniProt Keywords	KW-0325	Glycoprotein	16	477	0.53	0.0015	9031.ENSGALP00000002598,9031.ENSGALP00000004750,9031.ENSGALP00000007370,9031.ENSGALP00000009015,9031.ENSGALP00000009798,9031.ENSGALP00000011509,9031.ENSGALP00000014168,9031.ENSGALP00000014797,9031.ENSGALP00000016475,9031.ENSGALP00000019925,9031.ENSGALP00000027337,9031.ENSGALP00000035064,9031.ENSGALP00000036361,9031.ENSGALP00000036453,9031.ENSGALP00000038541,9031.ENSGALP00000041983	GABRA6,CHRNA3,DRAXIN,COL9A3,GPC4,TNC,FLRT3,FSHR,MDGA1,BMPR1B,LECT1,COL2A1,CGA,BVES,NTN1,WNT7B
UniProt Keywords	KW-1015	Disulfide bond	33	1033	0.51	5.77e-07	9031.ENSGALP00000000619,9031.ENSGALP00000002598,9031.ENSGALP00000004669,9031.ENSGALP00000004750,9031.ENSGALP00000010768,9031.ENSGALP00000011509,9031.ENSGALP00000013457,9031.ENSGALP00000013830,9031.ENSGALP00000014168,9031.ENSGALP00000014797,9031.ENSGALP00000015433,9031.ENSGALP00000015833,9031.ENSGALP00000016475,9031.ENSGALP00000019200,9031.ENSGALP00000019805,9031.ENSGALP00000019824,9031.ENSGALP000…	TMPRSS9,GABRA6,DNER,CHRNA3,GALNT6,TNC,LRRN1,C10ORF112,FLRT3,FSHR,LRRN3,AMIGO2,MDGA1,ITGB5,FSHB,EGF,BMPR1B,PVRL3,TMPRSS7,NDP,LECT1,MTNR1B,TENM4,LOC418356,COL2A1,COL9A1,CGA,SLIT2,NTN1,HGF,WNT7B,MET,PTN
UniProt Keywords	KW-1003	Cell membrane	14	447	0.5	0.0077	9031.ENSGALP00000001860,9031.ENSGALP00000002598,9031.ENSGALP00000004750,9031.ENSGALP00000013584,9031.ENSGALP00000013849,9031.ENSGALP00000014168,9031.ENSGALP00000014797,9031.ENSGALP00000016475,9031.ENSGALP00000019925,9031.ENSGALP00000021014,9031.ENSGALP00000027628,9031.ENSGALP00000027791,9031.ENSGALP00000035659,9031.ENSGALP00000036453	PIK3R5,GABRA6,CHRNA3,CAV3,GRIA3,FLRT3,FSHR,MDGA1,BMPR1B,MC4R,GJB6,MTNR1B,GJB2,BVES
GO Component	GO:0031226	Intrinsic component of plasma membrane	29	961	0.48	3.59e-05	9031.ENSGALP00000000260,9031.ENSGALP00000000619,9031.ENSGALP00000002598,9031.ENSGALP00000004750,9031.ENSGALP00000005627,9031.ENSGALP00000006047,9031.ENSGALP00000009224,9031.ENSGALP00000009798,9031.ENSGALP00000009950,9031.ENSGALP00000013584,9031.ENSGALP00000013849,9031.ENSGALP00000014168,9031.ENSGALP00000014797,9031.ENSGALP00000016475,9031.ENSGALP00000018955,9031.ENSGALP00000019200,9031.ENSGALP000…	SLC23A2,TMPRSS9,GABRA6,CHRNA3,SLC6A2,RAMP1,ABCA4,GPC4,ABCC8,CAV3,GRIA3,FLRT3,FSHR,MDGA1,NPFFR2,ITGB5,RRH,BMPR1B,SLCO1C1,SLCO1B1,OPRM1,ZDHHC2,RGMB,GPA33,KCNQ3,MTNR1B,HCRTR2,BVES,PERP
UniProt Keywords	KW-0675	Receptor	14	490	0.46	0.0172	9031.ENSGALP00000002598,9031.ENSGALP00000004138,9031.ENSGALP00000004750,9031.ENSGALP00000013849,9031.ENSGALP00000014797,9031.ENSGALP00000018955,9031.ENSGALP00000019862,9031.ENSGALP00000019925,9031.ENSGALP00000021014,9031.ENSGALP00000022114,9031.ENSGALP00000025663,9031.ENSGALP00000027791,9031.ENSGALP00000031005,9031.ENSGALP00000042226	GABRA6,CALCRL,CHRNA3,GRIA3,FSHR,NPFFR2,RRH,BMPR1B,MC4R,OPRM1,LOC422929,MTNR1B,HCRTR2,MET
GO Component	GO:0005887	Integral component of plasma membrane	26	921	0.45	0.00041	9031.ENSGALP00000000260,9031.ENSGALP00000000619,9031.ENSGALP00000002598,9031.ENSGALP00000004750,9031.ENSGALP00000005627,9031.ENSGALP00000006047,9031.ENSGALP00000009224,9031.ENSGALP00000009950,9031.ENSGALP00000013584,9031.ENSGALP00000013849,9031.ENSGALP00000014168,9031.ENSGALP00000014797,9031.ENSGALP00000018955,9031.ENSGALP00000019200,9031.ENSGALP00000019862,9031.ENSGALP00000019925,9031.ENSGALP000…	SLC23A2,TMPRSS9,GABRA6,CHRNA3,SLC6A2,RAMP1,ABCA4,ABCC8,CAV3,GRIA3,FLRT3,FSHR,NPFFR2,ITGB5,RRH,BMPR1B,SLCO1C1,SLCO1B1,OPRM1,ZDHHC2,GPA33,KCNQ3,MTNR1B,HCRTR2,BVES,PERP
GO Function	GO:0038023	Signaling receptor activity	24	881	0.44	0.0231	9031.ENSGALP00000002598,9031.ENSGALP00000004138,9031.ENSGALP00000004750,9031.ENSGALP00000006047,9031.ENSGALP00000009798,9031.ENSGALP00000009950,9031.ENSGALP00000013830,9031.ENSGALP00000013849,9031.ENSGALP00000014797,9031.ENSGALP00000018955,9031.ENSGALP00000019200,9031.ENSGALP00000019824,9031.ENSGALP00000019862,9031.ENSGALP00000019925,9031.ENSGALP00000021014,9031.ENSGALP00000022114,9031.ENSGALP000…	GABRA6,CALCRL,CHRNA3,RAMP1,GPC4,ABCC8,C10ORF112,GRIA3,FSHR,NPFFR2,ITGB5,EGF,RRH,BMPR1B,MC4R,OPRM1,RGMB,GPA33,LOC422929,MTNR1B,NPR3,HCRTR2,IL13RA2,MET
UniProt Keywords	KW-0732	Signal	49	1847	0.43	3.15e-08	9031.ENSGALP00000002598,9031.ENSGALP00000002911,9031.ENSGALP00000003444,9031.ENSGALP00000004138,9031.ENSGALP00000004570,9031.ENSGALP00000004669,9031.ENSGALP00000004733,9031.ENSGALP00000004750,9031.ENSGALP00000005640,9031.ENSGALP00000007370,9031.ENSGALP00000009015,9031.ENSGALP00000009798,9031.ENSGALP00000011096,9031.ENSGALP00000011509,9031.ENSGALP00000012826,9031.ENSGALP00000013457,9031.ENSGALP000…	GABRA6,AMY2A,FGF18,CALCRL,NOTUM,DNER,CA10,CHRNA3,FNDC5,DRAXIN,COL9A3,GPC4,COL24A1,TNC,CHL1,LRRN1,C10ORF112,GRIA3,ST8SIA6,FLRT3,FSHR,LRRN3,AMIGO2,MDGA1,ITGB5,FSHB,EGF,BMPR1B,CCDC80,GPA33,PSCA,NDP,NPR3,LOC418424,LOC418356,IL13RA2,COL9A1,CGA,SLIT2,NTN1,CA12,HGF,DISC1,MANSC4,WNT7B,MET,TMEM27,CXCL12,PTN
COMPARTMENTS	GOCC:0005886	Plasma membrane	56	2248	0.4	2.57e-08	9031.ENSGALP00000000260,9031.ENSGALP00000002423,9031.ENSGALP00000002598,9031.ENSGALP00000004138,9031.ENSGALP00000004669,9031.ENSGALP00000004750,9031.ENSGALP00000005627,9031.ENSGALP00000005640,9031.ENSGALP00000006047,9031.ENSGALP00000006093,9031.ENSGALP00000007061,9031.ENSGALP00000007934,9031.ENSGALP00000009224,9031.ENSGALP00000009950,9031.ENSGALP00000012826,9031.ENSGALP00000013584,9031.ENSGALP000…	SLC23A2,DVL1,GABRA6,CALCRL,DNER,CHRNA3,SLC6A2,FNDC5,RAMP1,KRT19,SLC13A3,GPI,ABCA4,ABCC8,CHL1,CAV3,GRIA3,FLRT3,FSHR,LRRN3,AMIGO2,MDGA1,SLC1A7,NPFFR2,AHNAK2,HSPA2,ITGB5,ENPEP,EGF,RRH,BMPR1B,SLCO1C1,SLCO1B1,SLC27A1,OPRM1,ZDHHC2,RGMB,TMPRSS7,GPA33,LOC422929,KCNQ3,CCDC25,SLC9A7,GJB6,MTNR1B,TENM4,LOC418424,HCRTR2,GJB2,BVES,PMP22,PERP,LAPTM4B,MET,TMEM27,CXCL12
COMPARTMENTS	GOCC:0071944	Cell periphery	58	2372	0.39	2.57e-08	9031.ENSGALP00000000260,9031.ENSGALP00000002423,9031.ENSGALP00000002598,9031.ENSGALP00000004138,9031.ENSGALP00000004669,9031.ENSGALP00000004750,9031.ENSGALP00000005627,9031.ENSGALP00000005640,9031.ENSGALP00000006047,9031.ENSGALP00000006093,9031.ENSGALP00000007061,9031.ENSGALP00000007934,9031.ENSGALP00000009224,9031.ENSGALP00000009950,9031.ENSGALP00000012826,9031.ENSGALP00000013584,9031.ENSGALP000…	SLC23A2,DVL1,GABRA6,CALCRL,DNER,CHRNA3,SLC6A2,FNDC5,RAMP1,KRT19,SLC13A3,GPI,ABCA4,ABCC8,CHL1,CAV3,GRIA3,FLRT3,FSHR,LRRN3,PLEKHH1,AMIGO2,MDGA1,SLC1A7,NPFFR2,AHNAK2,HSPA2,ITGB5,ENPEP,EGF,RRH,BMPR1B,SLCO1C1,SLCO1B1,SLC27A1,OPRM1,ZDHHC2,RGMB,TMPRSS7,GPA33,LOC422929,KCNQ3,CALB1,CCDC25,SLC9A7,GJB6,MTNR1B,TENM4,LOC418424,HCRTR2,GJB2,BVES,PMP22,PERP,LAPTM4B,MET,TMEM27,CXCL12
UniProt Keywords	KW-0677	Repeat	24	1044	0.36	0.0054	9031.ENSGALP00000003054,9031.ENSGALP00000004669,9031.ENSGALP00000009015,9031.ENSGALP00000009607,9031.ENSGALP00000011509,9031.ENSGALP00000012826,9031.ENSGALP00000013457,9031.ENSGALP00000014168,9031.ENSGALP00000014797,9031.ENSGALP00000015213,9031.ENSGALP00000015433,9031.ENSGALP00000015833,9031.ENSGALP00000016475,9031.ENSGALP00000019824,9031.ENSGALP00000024458,9031.ENSGALP00000024751,9031.ENSGALP000…	SYT6,DNER,COL9A3,KLHL13,TNC,CHL1,LRRN1,FLRT3,FSHR,DPF3,LRRN3,AMIGO2,MDGA1,EGF,KLHL14,PVRL3,CALB1,TENM4,COL2A1,COL9A1,SLIT2,NTN1,ZIC1,MET
GO Component	GO:0030054	Cell junction	28	1328	0.33	0.0196	9031.ENSGALP00000002423,9031.ENSGALP00000002598,9031.ENSGALP00000003054,9031.ENSGALP00000004750,9031.ENSGALP00000005627,9031.ENSGALP00000009653,9031.ENSGALP00000009798,9031.ENSGALP00000012630,9031.ENSGALP00000013584,9031.ENSGALP00000013849,9031.ENSGALP00000014168,9031.ENSGALP00000017343,9031.ENSGALP00000018304,9031.ENSGALP00000019200,9031.ENSGALP00000020458,9031.ENSGALP00000022114,9031.ENSGALP000…	DVL1,GABRA6,SYT6,CHRNA3,SLC6A2,HOMER2,GPC4,BCAS1,CAV3,GRIA3,FLRT3,SLC1A7,BEGAIN,ITGB5,RASD2,OPRM1,ZDHHC2,RASSF8,PVRL3,CALB1,GJB6,GJB2,BVES,LOC769242,PMP22,DISC1,DLGAP1L,PERP
UniProt Keywords	KW-1133	Transmembrane helix	63	3192	0.3	1.01e-06	9031.ENSGALP00000000260,9031.ENSGALP00000000619,9031.ENSGALP00000002598,9031.ENSGALP00000003809,9031.ENSGALP00000004138,9031.ENSGALP00000004669,9031.ENSGALP00000004750,9031.ENSGALP00000005236,9031.ENSGALP00000005627,9031.ENSGALP00000005640,9031.ENSGALP00000006047,9031.ENSGALP00000007061,9031.ENSGALP00000008766,9031.ENSGALP00000009224,9031.ENSGALP00000009503,9031.ENSGALP00000009950,9031.ENSGALP000…	SLC23A2,TMPRSS9,GABRA6,SMIM5,CALCRL,DNER,CHRNA3,SLC45A2,SLC6A2,FNDC5,RAMP1,SLC13A3,HSD17B2,ABCA4,FAM69A,ABCC8,GALNT6,LOC771388,CHL1,LRRN1,C10ORF112,GRIA3,ST8SIA6,FLRT3,FSHR,LRRN3,AMIGO2,SLC1A7,NPFFR2,ITGB5,ENPEP,EGF,RRH,BMPR1B,MC4R,SLCO1C1,SLCO1B1,OPRM1,ZDHHC2,CYB5A,PCSK5,PVRL3,GPA33,LOC422929,KCNQ3,SLC9A7,LECT1,GJB6,MTNR1B,TENM4,NPR3,LOC418424,HCRTR2,IL13RA2,GJB2,BVES,CA12,PMP22,PERP,LAPTM4B,MAN…
GO Component	GO:0005576	Extracellular region	32	1610	0.3	0.0196	9031.ENSGALP00000002911,9031.ENSGALP00000003444,9031.ENSGALP00000004570,9031.ENSGALP00000004733,9031.ENSGALP00000005640,9031.ENSGALP00000007370,9031.ENSGALP00000007934,9031.ENSGALP00000009015,9031.ENSGALP00000009798,9031.ENSGALP00000011096,9031.ENSGALP00000011509,9031.ENSGALP00000012826,9031.ENSGALP00000013457,9031.ENSGALP00000014168,9031.ENSGALP00000019733,9031.ENSGALP00000019805,9031.ENSGALP000…	AMY2A,FGF18,NOTUM,CA10,FNDC5,DRAXIN,GPI,COL9A3,GPC4,COL24A1,TNC,CHL1,LRRN1,FLRT3,AOAH,FSHB,SERPINB5,METTL24,PCSK5,CCDC80,NDP,LECT1,LOC418356,COL2A1,COL9A1,CGA,SLIT2,NTN1,HGF,WNT7B,CXCL12,PTN
GO Component	GO:0005886	Plasma membrane	69	3559	0.29	3.27e-06	9031.ENSGALP00000000260,9031.ENSGALP00000000619,9031.ENSGALP00000001860,9031.ENSGALP00000002423,9031.ENSGALP00000002598,9031.ENSGALP00000003054,9031.ENSGALP00000004138,9031.ENSGALP00000004669,9031.ENSGALP00000004750,9031.ENSGALP00000005627,9031.ENSGALP00000005640,9031.ENSGALP00000006047,9031.ENSGALP00000007061,9031.ENSGALP00000009224,9031.ENSGALP00000009653,9031.ENSGALP00000009798,9031.ENSGALP000…	SLC23A2,TMPRSS9,PIK3R5,DVL1,GABRA6,SYT6,CALCRL,DNER,CHRNA3,SLC6A2,FNDC5,RAMP1,SLC13A3,ABCA4,HOMER2,GPC4,ABCC8,CHL1,PRKAR2B,CAV3,GRIA3,FLRT3,FSHR,AMIGO2,MDGA1,SLC1A7,NPFFR2,AHNAK2,HSPA2,ITGB5,ENPEP,EGF,RRH,BMPR1B,RASD2,MC4R,SLCO1C1,SLCO1B1,SLC27A1,OPRM1,ZDHHC2,RGMB,PVRL3,TMPRSS7,GPA33,LOC422929,PSCA,KCNQ3,CALB1,SLC9A7,GJB6,MTNR1B,TENM4,LOC418424,HCRTR2,IL13RA2,GJB2,BVES,LOC769242,PMP22,DLGAP1L,GMI…
UniProt Keywords	KW-0472	Membrane	68	3555	0.28	8.15e-07	9031.ENSGALP00000000260,9031.ENSGALP00000000619,9031.ENSGALP00000001860,9031.ENSGALP00000002598,9031.ENSGALP00000003809,9031.ENSGALP00000004138,9031.ENSGALP00000004669,9031.ENSGALP00000004750,9031.ENSGALP00000005236,9031.ENSGALP00000005627,9031.ENSGALP00000005640,9031.ENSGALP00000006047,9031.ENSGALP00000007061,9031.ENSGALP00000008766,9031.ENSGALP00000009224,9031.ENSGALP00000009503,9031.ENSGALP000…	SLC23A2,TMPRSS9,PIK3R5,GABRA6,SMIM5,CALCRL,DNER,CHRNA3,SLC45A2,SLC6A2,FNDC5,RAMP1,SLC13A3,HSD17B2,ABCA4,FAM69A,GPC4,ABCC8,GALNT6,LOC771388,CHL1,LRRN1,CAV3,C10ORF112,GRIA3,ST8SIA6,FLRT3,FSHR,LRRN3,AMIGO2,MDGA1,SLC1A7,NPFFR2,ITGB5,ENPEP,EGF,RRH,BMPR1B,MC4R,SLCO1C1,SLCO1B1,OPRM1,ZDHHC2,CYB5A,PCSK5,KLHL14,PVRL3,GPA33,LOC422929,KCNQ3,SLC9A7,LECT1,GJB6,MTNR1B,TENM4,NPR3,LOC418424,HCRTR2,IL13RA2,GJB2,BV…
GO Component	GO:0071944	Cell periphery	70	3682	0.28	3.27e-06	9031.ENSGALP00000000260,9031.ENSGALP00000000619,9031.ENSGALP00000001860,9031.ENSGALP00000002423,9031.ENSGALP00000002598,9031.ENSGALP00000003054,9031.ENSGALP00000004138,9031.ENSGALP00000004669,9031.ENSGALP00000004750,9031.ENSGALP00000005627,9031.ENSGALP00000005640,9031.ENSGALP00000006047,9031.ENSGALP00000007061,9031.ENSGALP00000009224,9031.ENSGALP00000009653,9031.ENSGALP00000009798,9031.ENSGALP000…	SLC23A2,TMPRSS9,PIK3R5,DVL1,GABRA6,SYT6,CALCRL,DNER,CHRNA3,SLC6A2,FNDC5,RAMP1,SLC13A3,ABCA4,HOMER2,GPC4,ABCC8,CHL1,PRKAR2B,CAV3,GRIA3,FLRT3,FSHR,AMIGO2,MDGA1,SLC1A7,NPFFR2,AHNAK2,HSPA2,ITGB5,ENPEP,EGF,RRH,BMPR1B,RASD2,MC4R,SLCO1C1,SLCO1B1,SLC27A1,OPRM1,ZDHHC2,RGMB,PVRL3,TMPRSS7,GPA33,LOC422929,PSCA,KCNQ3,CALB1,SLC9A7,GJB6,MTNR1B,TENM4,LOC418424,HCRTR2,IL13RA2,GJB2,BVES,LOC769242,NTN1,PMP22,DLGAP1…
GO Component	GO:0031224	Intrinsic component of membrane	73	4028	0.26	5.29e-06	9031.ENSGALP00000000260,9031.ENSGALP00000000619,9031.ENSGALP00000002598,9031.ENSGALP00000003054,9031.ENSGALP00000003809,9031.ENSGALP00000004138,9031.ENSGALP00000004669,9031.ENSGALP00000004750,9031.ENSGALP00000005236,9031.ENSGALP00000005627,9031.ENSGALP00000005640,9031.ENSGALP00000006047,9031.ENSGALP00000007061,9031.ENSGALP00000008766,9031.ENSGALP00000009224,9031.ENSGALP00000009503,9031.ENSGALP000…	SLC23A2,TMPRSS9,GABRA6,SYT6,SMIM5,CALCRL,DNER,CHRNA3,SLC45A2,SLC6A2,FNDC5,RAMP1,SLC13A3,HSD17B2,ABCA4,FAM69A,GPC4,ABCC8,GALNT6,LOC771388,CHL1,LRRN1,CAV3,C10ORF112,GRIA3,ST8SIA6,FLRT3,FSHR,LRRN3,AMIGO2,MDGA1,SLC1A7,NPFFR2,ITGB5,ENPEP,EGF,RRH,BMPR1B,MC4R,SLCO1C1,SLCO1B1,SLC27A1,OPRM1,ZDHHC2,FAM69C,CYB5A,PCSK5,RGMB,PVRL3,TMPRSS7,GPA33,LOC422929,PSCA,KCNQ3,SLC9A7,LECT1,GJB6,MTNR1B,TENM4,NPR3,LOC41842…
GO Process	GO:0048731	System development	50	2779	0.26	0.0396	9031.ENSGALP00000002423,9031.ENSGALP00000003444,9031.ENSGALP00000004138,9031.ENSGALP00000004669,9031.ENSGALP00000004750,9031.ENSGALP00000006047,9031.ENSGALP00000006093,9031.ENSGALP00000007370,9031.ENSGALP00000008766,9031.ENSGALP00000009015,9031.ENSGALP00000011096,9031.ENSGALP00000011537,9031.ENSGALP00000012630,9031.ENSGALP00000012826,9031.ENSGALP00000013584,9031.ENSGALP00000014168,9031.ENSGALP000…	DVL1,FGF18,CALCRL,DNER,CHRNA3,RAMP1,KRT19,DRAXIN,HSD17B2,COL9A3,COL24A1,ALDH1A3,BCAS1,CHL1,CAV3,FLRT3,FSHR,DPF3,FOXP2,MECOM,PLEKHH1,AMIGO2,MDGA1,FSHB,BMPR1B,SERPINB5,SOX5,OPRM1,PCSK5,NDP,CALB1,PAX5,LECT1,TENM4,NPR3,LOC418356,LOC421259,COL2A1,BVES,SLIT2,LOC769242,NTN1,ZIC1,PMP22,DISC1,CYP1B1,PERP,WNT7B,CXCL12,PTN
GO Component	GO:0016021	Integral component of membrane	69	3914	0.25	3.64e-05	9031.ENSGALP00000000260,9031.ENSGALP00000000619,9031.ENSGALP00000002598,9031.ENSGALP00000003054,9031.ENSGALP00000003809,9031.ENSGALP00000004138,9031.ENSGALP00000004669,9031.ENSGALP00000004750,9031.ENSGALP00000005236,9031.ENSGALP00000005627,9031.ENSGALP00000005640,9031.ENSGALP00000006047,9031.ENSGALP00000007061,9031.ENSGALP00000008766,9031.ENSGALP00000009224,9031.ENSGALP00000009503,9031.ENSGALP000…	SLC23A2,TMPRSS9,GABRA6,SYT6,SMIM5,CALCRL,DNER,CHRNA3,SLC45A2,SLC6A2,FNDC5,RAMP1,SLC13A3,HSD17B2,ABCA4,FAM69A,ABCC8,GALNT6,LOC771388,CHL1,LRRN1,CAV3,C10ORF112,GRIA3,ST8SIA6,FLRT3,FSHR,LRRN3,AMIGO2,SLC1A7,NPFFR2,ITGB5,ENPEP,EGF,RRH,BMPR1B,MC4R,SLCO1C1,SLCO1B1,SLC27A1,OPRM1,ZDHHC2,FAM69C,CYB5A,PCSK5,PVRL3,TMPRSS7,GPA33,LOC422929,KCNQ3,SLC9A7,LECT1,GJB6,MTNR1B,TENM4,NPR3,LOC418424,HCRTR2,IL13RA2,GJB2…
GO Process	GO:0023052	Signaling	56	3165	0.25	0.0396	9031.ENSGALP00000001860,9031.ENSGALP00000002423,9031.ENSGALP00000002598,9031.ENSGALP00000003054,9031.ENSGALP00000003444,9031.ENSGALP00000004138,9031.ENSGALP00000004570,9031.ENSGALP00000004669,9031.ENSGALP00000004750,9031.ENSGALP00000005627,9031.ENSGALP00000005640,9031.ENSGALP00000006047,9031.ENSGALP00000007370,9031.ENSGALP00000007934,9031.ENSGALP00000009653,9031.ENSGALP00000013849,9031.ENSGALP000…	PIK3R5,DVL1,GABRA6,SYT6,FGF18,CALCRL,NOTUM,DNER,CHRNA3,SLC6A2,FNDC5,RAMP1,DRAXIN,GPI,HOMER2,GRIA3,FLRT3,FSHR,NPFFR2,ITGB5,FSHB,EGF,RRH,BMPR1B,RASD2,MC4R,OPRM1,RASSF8,PCSK5,RGMB,LOC422929,NDP,ASB9,GJB6,MTNR1B,TENM4,NPR3,HCRTR2,IL13RA2,TP53TG5,GJB2,CGA,NTN1,HGF,PMP22,DISC1,CYP1B1,DLGAP1L,GMIP,PERP,RERG,WNT7B,MET,RIT2,CXCL12,PTN
GO Process	GO:0007154	Cell communication	56	3234	0.24	0.0396	9031.ENSGALP00000001860,9031.ENSGALP00000002423,9031.ENSGALP00000002598,9031.ENSGALP00000003054,9031.ENSGALP00000003444,9031.ENSGALP00000004138,9031.ENSGALP00000004570,9031.ENSGALP00000004669,9031.ENSGALP00000004750,9031.ENSGALP00000005627,9031.ENSGALP00000005640,9031.ENSGALP00000006047,9031.ENSGALP00000007370,9031.ENSGALP00000007934,9031.ENSGALP00000009653,9031.ENSGALP00000013849,9031.ENSGALP000…	PIK3R5,DVL1,GABRA6,SYT6,FGF18,CALCRL,NOTUM,DNER,CHRNA3,SLC6A2,FNDC5,RAMP1,DRAXIN,GPI,HOMER2,GRIA3,FLRT3,FSHR,NPFFR2,ITGB5,FSHB,EGF,RRH,BMPR1B,RASD2,MC4R,OPRM1,RASSF8,PCSK5,RGMB,LOC422929,NDP,ASB9,GJB6,MTNR1B,TENM4,NPR3,HCRTR2,IL13RA2,TP53TG5,GJB2,CGA,NTN1,HGF,PMP22,DISC1,CYP1B1,DLGAP1L,GMIP,PERP,RERG,WNT7B,MET,RIT2,CXCL12,PTN
COMPARTMENTS	GOCC:0016020	Membrane	65	3870	0.23	0.0013	9031.ENSGALP00000000260,9031.ENSGALP00000001860,9031.ENSGALP00000002423,9031.ENSGALP00000002598,9031.ENSGALP00000004138,9031.ENSGALP00000004669,9031.ENSGALP00000004750,9031.ENSGALP00000005236,9031.ENSGALP00000005627,9031.ENSGALP00000005640,9031.ENSGALP00000006047,9031.ENSGALP00000006093,9031.ENSGALP00000007061,9031.ENSGALP00000007934,9031.ENSGALP00000009224,9031.ENSGALP00000009950,9031.ENSGALP000…	SLC23A2,PIK3R5,DVL1,GABRA6,CALCRL,DNER,CHRNA3,SLC45A2,SLC6A2,FNDC5,RAMP1,KRT19,SLC13A3,GPI,ABCA4,ABCC8,CHL1,PRKAR2B,CAV3,GRIA3,FLRT3,FSHR,LRRN3,AMIGO2,MDGA1,SLC1A7,NPFFR2,AHNAK2,HSPA2,ITGB5,ENPEP,EGF,RRH,BMPR1B,MC4R,SLCO1C1,SLCO1B1,SLC27A1,OPRM1,ZDHHC2,CYB5A,RGMB,TMPRSS7,GPA33,LOC422929,KCNQ3,CCDC25,SLC9A7,GJB6,MTNR1B,TENM4,NPR3,LOC418424,HCRTR2,IL13RA2,GJB2,BVES,CA12,PMP22,PERP,LAPTM4B,MET,RIT2,…
GO Component	GO:0016020	Membrane	92	6388	0.16	0.00061	9031.ENSGALP00000000260,9031.ENSGALP00000000619,9031.ENSGALP00000001860,9031.ENSGALP00000002423,9031.ENSGALP00000002598,9031.ENSGALP00000003054,9031.ENSGALP00000003809,9031.ENSGALP00000004138,9031.ENSGALP00000004669,9031.ENSGALP00000004750,9031.ENSGALP00000005236,9031.ENSGALP00000005627,9031.ENSGALP00000005640,9031.ENSGALP00000006047,9031.ENSGALP00000007061,9031.ENSGALP00000008766,9031.ENSGALP000…	SLC23A2,TMPRSS9,PIK3R5,DVL1,GABRA6,SYT6,SMIM5,CALCRL,DNER,CHRNA3,SLC45A2,SLC6A2,FNDC5,RAMP1,SLC13A3,HSD17B2,ABCA4,FAM69A,HOMER2,GPC4,ABCC8,GALNT6,LOC771388,CHL1,PRKAR2B,LRRN1,CAV3,C10ORF112,GRIA3,ST8SIA6,FLRT3,FSHR,LRRN3,AMIGO2,MDGA1,SLC1A7,BEGAIN,NPFFR2,AHNAK2,HSPA2,ITGB5,ELMO1,ENPEP,EGF,RRH,BMPR1B,RASD2,MC4R,SLCO1C1,SLCO1B1,SLC27A1,OPRM1,ZDHHC2,FAM69C,CYB5A,PCSK5,KLHL14,RGMB,PVRL3,TMPRSS7,GPA33…
GO Component	GO:0110165	Cellular anatomical entity	152	14163	0.03	0.0196	9031.ENSGALP00000000063,9031.ENSGALP00000000260,9031.ENSGALP00000000619,9031.ENSGALP00000001860,9031.ENSGALP00000001912,9031.ENSGALP00000002423,9031.ENSGALP00000002598,9031.ENSGALP00000002911,9031.ENSGALP00000003054,9031.ENSGALP00000003444,9031.ENSGALP00000003809,9031.ENSGALP00000004034,9031.ENSGALP00000004138,9031.ENSGALP00000004570,9031.ENSGALP00000004669,9031.ENSGALP00000004733,9031.ENSGALP000…	CSDC2,SLC23A2,TMPRSS9,PIK3R5,WDR16,DVL1,GABRA6,AMY2A,SYT6,FGF18,SMIM5,ASL2,CALCRL,NOTUM,DNER,CA10,CHRNA3,SLC45A2,SLC6A2,FNDC5,RAMP1,KRT19,KRT222,SLC13A3,DRAXIN,GPI,HSD17B2,COL9A3,ABCA4,FAM69A,LMO3,KLHL13,HOMER2,GPC4,ABCC8,GALNT6,COL24A1,LOC771388,TNC,ALDH1A3,BCAS1,CHL1,PRKAR2B,LRRN1,CAV3,C10ORF112,GRIA3,ST8SIA6,FLRT3,FSHR,DPF3,FOXP2,MECOM,LRRN3,PLEKHH1,AMIGO2,CDKL2,MDGA1,GLIS3,SLC1A7,PGM1,AK4,BEG…
